# Supplementary material for: Assessment of farm households’ perception, beliefs and attitude toward climatic risks: A case study of rural Vietnam
Source: PLoS One. 2021 Dec 28;16(12):e0258598. doi: 10.1371/journal.pone.0258598 (PMC8714103; doi:10.1371/journal.pone.0258598)
Supplement: S1 Dataset — (XLS) [file pone.0258598.s001.xls]

## Sheet: Sheet1
Code	Household income permonths	Diversifying plants and animals	Planting a variety of crops, rearing a variety of animal	Use a variety of varieties	Rotational	Applying new technology	Use new varieties	Apply new production techniques	Adjust the seasonal calendar	Sowing or early harvesting	Shorten the time of a crop	Implement measures to protect the land	Adjust cultivation techniques	Change the time of fertilizing, spraying	Change irrigation time	Managing water usage	Buy or build a water tank	Use water sparingly	Reuse (like using vegerable washing water to water plants)	Diversify sources of income	Find more non-farm jobs	Shift from farming to livestock (partially or wholly) and vice versa	Household financial management	Enhance or expand current production scale	Mobilizing capital to invest in new production	Saving	Consolidating safety for people and property	relocation or reinforcement of assets	Planting forests or trees	View or listen to news about disaster forecasts	Sell or rent a piece of property	Others	Buy crop and livestock insurance	Exit industry, abandon agriculture	Riskscale	harmful	Increase flashflood	Extend dry season	Harmful insects	Highly diseased plants	Extreme rain	Land loss	Extreme temperature	Soil eroson	Belief	belief1	belief2	belief3	belief4
	Income	CL1	CL11	CL12	CL13	CL2	CL21	CL22	CL3	CL31	CL32	CL4	CL5	CL51	CL52	CL6	CL61	CL62	CL63	CL7	CL71	CL72	CL8	CL81	CL82	CL83	CL9	CL91	CL92	CL93	CL94	CL10	CL11	CL12			R1	R2	R3	R4	R5	R6	R7	R7
SL-11-111-01-01	3.8	2	2	2	2	1	1	1	1	1	1	2	2	2	2	2	2	2	2	2	2	2	2	2	2	2	2	2	2	2	2	2	2	2	4.1	5	5	3	4	4	5	4	4	4	4	3	4	4	4
SL-11-112-01-02	3.8	4	1	1	1	2	2	2	1	1	1	1	1	1	2	2	2	2	2	2	2	2	3	3	3	3	3	3	3	3	3	3	3	3	4	3	4	3	3	4	5	4	4	5	3	2	4	4	5
SL-11-112-01-03	3	3	3	3	3	3	3	3	3	3	3	3	3	3	3	3	3	3	3	3	3	3	3	3	3	3	3	3	3	3	3	3	3	3	3.6	3	5	4	3	3	1	4	4	5	5	3	4	4	5
SL-11-112-01-04	3.9	5	1	1	1	3	3	3	3	3	3	2	2	2	2	3	3	3	3	2	2	2	1	1	1	1	1	1	1	1	2	3	3	3	4	5	5	4	3	3	5	4	3	5	3	3	4	5	5
SL-11-111-01-05	3.5	4	1	1	2	1	1	1	2	2	2	2	2	2	2	2	3	3	3	3	3	3	3	3	3	3	3	3	3	3	3	3	3	3	3.6	2	4	5	3	4	4	5	5	5	3	2	2	5	4
SL-11-112-01-06	3.8	4	3	3	3	3	3	3	3	3	3	2	2	2	2	2	2	2	2	2	2	2	2	2	2	2	1	1	1	1	1	2	2	2	3.9	4	4	4	4	4	4	4	3	4	3	3	5	4	2
SL-11-113-01-07	3.8	5	1	2	2	2	1	2	2	2	2	2	2	2	2	2	2	2	2	2	2	2	2	2	2	2	2	2	2	2	2	2	2	2	3.5	5	5	5	2	3	4	2	3	4	4	4	1	3	5
SL-11-112-01-08	3.6	5	2	2	3	3	3	3	2	2	2	1	3	3	3	3	3	3	3	2	2	2	3	3	3	3	1	1	1	1	3	3	3	3	4	2	5	4	3	3	4	4	4	5	5	3	2	1	5
SL-11-111-01-09	3.5	4	2	2	2	2	2	1	2	2	2	1	2	2	2	3	3	1	2	3	3	3	3	3	3	3	2	2	2	2	2	3	3	3	3.9	2	5	4	4	3	4	3	4	4	5	2	4	5	4
SL-11-112-01-10	3.9	1	1	1	2	2	3	3	2	3	3	2	2	3	3	2	3	3	3	2	3	3	2	3	3	3	2	3	3	3	3	2	3	3	3.1	4	4	2	3	3	4	3	2	4	3	3	4	3	5
SL-11-111-01-11	3.3	1	3	3	3	3	3	3	3	3	3	3	1	3	3	3	3	3	3	1	3	5	3	3	3	5	5	3	1	3	3	4	3	3	4.9	2	3	2	1	1	1	3	2	2	4	2	4	4	4
SL-11-113-01-12	2.8	2	1	1	1	3	3	3	3	1	3	3	3	3	3	5	3	3	3	3	3	3	3	3	3	3	3	3	3	3	3	3	3	3	2.3	2	3	3	1	2	1	2	3	3	4	2	3	3	5
SL-11-112-01-13	2.4	2	1	1	3	4	3	3	3	1	3	3	4	1	1	5	3	3	3	3	1	1	5	1	3	1	3	3	3	3	3	3	3	3	2	2	1	2	2	2	2	4	2	1	4	4	4	4	4
SL-11-111-01-14	1.9	4	3	1	3	4	3	3	4	1	3	3	4	1	3	5	3	3	3	5	3	3	5	1	3	1	5	3	3	3	3	4	3	3	3.8	2	4	4	4	4	2	4	4	4	3	2	4	4	3
SL-11-112-01-15	2	4	3	1	3	4	3	3	5	1	1	3	3	3	3	5	3	3	3	5	3	1	5	2	3	3	5	3	3	3	3	4	3	3	2.3	2	1	3	1	2	2	3	3	3	4	4	4	4	4
SL-11-113-02-16	4.2	4	1	1	2	2	1	2	1	1	1	2	1	1	2	1	1	1	2	1	1	1	1	1	2	1	2	2	2	1	3	3	3	3	4.4	5	5	4	3	4	4	5	5	5	4	2	2	5	5
SL-11-113-02-17	4.1	2	2	2	2	2	2	2	1	1	1	2	2	2	2	1	1	1	2	1	1	2	1	2	2	1	1	2	2	1	2	3	3	3	4.1	5	5	3	3	4	5	4	5	4	3	3	4	4	4
SL-11-112-02-18	4.2	2	1	1	1	2	2	2	1	1	1	2	2	2	2	1	1	1	2	2	2	2	1	1	2	1	1	2	2	1	2	2	2	2	4	4	4	5	3	5	4	5	3	3	4	3	5	5	5
SL-11-112-02-19	3.7	2	3	3	3	3	3	3	1	1	1	3	2	2	2	1	1	1	1	1	1	1	3	3	3	3	3	3	3	3	3	1	3	3	4.6	2	5	5	5	5	2	5	5	5	4	1	5	3	2
SL-11-111-02-20	4.3	2	1	1	2	1	1	2	2	1	3	1	1	1	1	1	1	1	2	1	1	2	1	2	2	1	2	2	2	1	2	3	3	3	4.5	5	5	5	3	3	5	5	5	5	3	2	2	4	5
SL-11-111-02-21	4.2	2	1	1	3	2	2	2	3	3	3	1	1	1	2	1	1	1	3	2	2	2	1	3	3	1	2	2	2	1	2	3	3	3	4.1	5	5	5	3	3	4	5	4	4	4	2	4	4	5
SL-11-111-02-22	4.2	4	1	1	2	1	1	2	1	1	2	2	2	2	2	1	1	1	3	1	1	1	1	3	3	1	2	2	2	1	2	2	2	2	4.6	5	5	5	5	5	4	4	5	4	4	3	4	5	5
SL-11-111-02-23	4	5	1	1	2	2	2	2	2	2	2	1	3	3	3	1	1	1	3	2	2	2	2	2	2	2	1	2	2	1	3	3	3	3	3.3	4	4	3	2	4	4	4	3	4	4	3	4	4	5
SL-11-112-02-24	3.9	1	1	1	2	2	1	2	2	1	2	2	3	3	3	1	1	1	3	1	2	2	2	2	2	1	2	2	2	2	1	3	3	3	3.3	4	3	4	3	3	4	5	4	4	4	3	4	4	4
SL-12-121-01-25	2	2	2	2	2	5	5	5	5	5	5	5	5	5	5	5	5	5	5	2	5	5	5	5	5	5	5	5	5	5	5	5	5	5	3.8	2	5	3	4	4	3	4	4	3	5	1	2	4	5
SL-13-131-01-26	3.4	3	3	2	2	2	2	2	2	2	2	2	2	2	2	2	2	2	3	2	2	2	2	2	2	2	3	3	2	2	4	4	4	4	3.3	5	5	5	5	5	4	5	5	5	3	3	4	4	3
SL-13-131-01-27	2.4	4	3	3	4	4	4	3	3	4	3	4	4	4	4	3	4	2	3	4	3	3	4	4	4	3	4	4	4	4	4	3	3	3	2	5	4	3	4	5	2	3	4	5	3	3	5	5	4
SL-13-131-01-28	2.6	4	4	4	4	2	4	4	5	5	5	4	5	5	4	4	4	5	5	3	4	4	3	3	4	2	3	3	4	4	2	2	2	2	3.6	4	3	4	3	4	2	4	4	5	3	4	3	2	1
SL-13-131-01-29	3.7	4	2	2	5	2	2	5	2	2	2	2	2	2	2	2	3	2	2	2	2	2	2	2	2	2	2	2	2	2	4	3	3	5	3.3	5	5	5	5	5	4	5	5	5	5	3	4	4	4
SL-13-131-01-30	3.5	3	4	4	2	2	2	2	2	2	2	2	2	2	2	2	2	2	2	2	2	4	3	5	4	4	2	4	2	2	4	4	4	2	4.4	2	4	4	4	3	4	3	4	4	4	2	4	4	4
SL-13-131-01-31	3.3	4	2	2	2	2	2	2	2	2	2	2	2	2	2	2	2	2	4	2	2	2	2	2	2	4	4	5	5	2	5	5	5	5	3.3	5	5	5	5	4	5	5	5	5	4	2	2	4	2
SL-13-131-01-32	2.8	5	2	1	4	2	2	2	4	4	4	2	4	2	2	1	4	1	4	4	4	5	4	4	4	4	4	4	4	1	5	5	5	5	4	4	4	4	4	4	4	4	4	4	5	2	3	5	2
SL-13-132-01-33	4.2	5	1	1	2	2	1	1	1	1	1	1	1	1	1	1	1	1	2	1	2	2	1	2	2	2	1	1	1	1	1	4	4	5	4.1	5	4	3	4	4	4	4	5	5	4	4	4	5	4
SL-13-132-01-34	3.6	4	2	2	2	2	2	2	3	2	3	2	2	2	2	2	3	2	2	2	2	3	2	2	2	3	2	3	3	2	3	3	3	3	4.4	4	3	3	3	3	3	3	3	4	4	2	3	4	4
SL-13-132-01-35	3.8	4	2	2	2	2	2	2	2	2	2	2	2	2	2	2	2	2	2	2	4	4	2	4	4	2	2	2	4	2	4	2	4	4	3.6	4	4	3	3	3	4	4	4	4	4	1	4	4	4
SL-13-132-01-36	2.8	4	2	2	2	4	2	2	2	2	4	4	2	2	2	2	2	4	4	2	4	2	5	4	2	4	5	4	2	2	4	4	4	4	4.4	5	4	4	4	4	4	4	4	4	5	2	5	5	4
SL-13-132-01-37	2.5		2	2	2		2	2	4	1	1	1	5	2	2	1	1	1	1	5	2	1	5	1	1	1	5	1	1	1	1	4	3	3	5	5	5	5	5	5	5	5	5	5	5	1	2	3	3
SL-13-132-02-38	3.6	4	2			2			3		2	2	2	5	5	2	5	5	5	2	5	5	2	5	5	5	2	4	3	2		4			4.5	4	5	5	4	4	5	4	5	4	4	2	4	4	4
SL-13-132-02-39	3.6	4	1	3	2	3	2	3	2	3	2	2	3	2	3	2	3	2	3	2	2	2	2	3	2	2	3	2	3	2	2	2	2	2	3.8	4	3	4	2	5	5	4	4	3	4	3	4	4	4
SL-13-132-02-40	3.5	4	2	3	2	2	3	2	3	2	3	2	3	2	3	2	3	2	3	2	3	2	3	2	3	2	3	2	3	2	3	2	3	2	4.6	5	5	4	5	5	4	5	4	5	4	2	2	4	3
SL-13-132-02-41	3.5	4	2	2	2	2	2	2	2	2	2	2	2	2	2	5	1	2	2	2	2	2	2	2	2	3	2	2	2	2	3	2	2	3	4.5	4	5	5	5	5	4	4	4	4	4	3	5	5	5
SL-13-132-02-42	1.9	5					2	2			5	5	5	5	5	5	5	1	5	5	5	5	5	5	5	5	5	5		1		4			5	4	5	5	5	5	5	5	5	5	5	1	3	5	3
SL-13-132-02-43	4	4	2	1	2	1	1	1	1	2	2	2	2	2	2	1	1	1	2	1	2	2	2	2	3	3	2	2	2	1	2	2	3	2	4.9	5	5	5	5	4	5	5	5	5	5	2	5	4	5
SL-13-131-02-44	4.2	4	2	2	1	1	2	3	3	1	1	1	2	2	1	1	2	1	1	2	3	1	2	2	3	1	1	3	2	2	1	2	2	3	4.9	5	5	5	4	5	5	5	5	5	5	2	1	4	3
SL-13-131-02-45	4	5	1	2	1	1	2	1	2	2	1	5	2	2	1	2	2	1	2	1	2	2	3	2	2	3	2	1	3	3	3	2	2	3	4.5	4	5	5	5	5	4	4	4	4	4	1	4	5	4
SL-13-131-02-46	4.1	4	1	1	1	1	1	1	1	1	1	1	2	1	1	2	1	2	2	1	2	1	2	3	2	2	2	2	3	3	2	2	3	2	3.3	2	3	1	2	1	1	1	1	1	4	1	4	5	4
SL-13-132-02-47	3.3	4	2	2	3	2	3	2	2	2	2	3	2	2	3	2	3	2	2	4	2	3	2	2	2	2	2	3	2	2	3	2	3	2	4.4	4	4		5	4	5	5	4	4	4	4	3	3	4
TH-51-511-02-48	3.8	4	4	4		2			2		5	2	2	4	4	2	4	4	4	2	4	4	2	4	4	4	2	4	4			2			3.3	4	3	3	3	3	5	3	3	3	4	2	4	4	3
SL-13-131-02-49	2.5		1	4	4		2	2	5	1	5	5	4	5	1	4	2	4	4	4	1	1	4	1	4	1	1	1	4	2	2	4	2		4.4	4	5	5	5	4	4	4	4	4	5	5	5	5	5
TH-51-511-02-50	3.8	4	4	4		2			2		5	2	2	4	4	2	4	4	4	2	4	4	2	4	4	4	2	4	4			2			3	2	3	3	3	3	3	3	3	3	4	2	4	4	4
SL-13-132-02-51	3.4	5	2	3	2	2	2	2	2	2	2	5	2	2	2	2	2	2	2	2	3	2	3	2	3	3	4	2	2	1	3	3	3	3	4.8	5	5	5	5	5	4	5	5	4	5	4	4	5	5
SL-13-132-02-52	3.7	5	2	2	2	2	2	2	2	2	2	5	2	2	2	2	2	2	2	2	3	2	2	3	2	3	2	2	2	1	3	3	3	3	4.5	4	5	5	5	5	4	4	4	4	4	4	4	5	3
SL-13-131-02-53	2.5	4		2			1	1	4		4	1	4	4	4	4	4	1	4	4	4	4	4	4	4	4	4	4		1		4			4.5	4	4	5	4	5	5	5	4	4	5	1	3	4	3
SL-13-133-02-54	3.7		3	2	1	1	1	1	1	1	1	1	4	2	1	1	1	1	1	1	1	2	3	4	2	3	1	3	1	1	3	3		3	4	4	4	4	4	4	4	4	4	4	4	2	4	4	4
SL-13-133-02-55	3.7	5	2	1	2	1	1	1	2	2	2	4	2	2	2	2	2	2	2	2	1	1	2	2	2	2	2	2	2	2	2	2	1	1	4.5	5	5	5	4	5	2	5	5	5	5	2	5	5	5
SL-13-133-02-56	2.5		1				1		2		4	4	4	4	4	4	4	4	4	4	5	1	4	4	4	4	4	4	2			4			3.3	4	4	3	3	4	3	3	3	3	4	1	1	3	3
SL-12-122-02-57	2.9	4	2	2	2	1	1	2	1	1	2	2	1	2	3	3	1	4	4	4	5	5	5	3	2	1	4	4				4			4.4	3	3	4	5	5	5	4	4	5	3	5	5	3	3
SL-13-133-02-58	4.2	5	2	2	2	1	1	1	2	1	2	4	2	1	2	1	1	2	1	1	2	1	2	1	2	1	2	1	2	1	1	2	1	2	4.4	4	3	4	2	3	4	5	5	4	4	2	4	2	4
TH-51-512-02-59	3.6	3				2			2			2	4	4	4	2	2	3	3	2	2	2	2	1	1	1	2	3		3	2	2	2	2	4.4	2	3	3	3	3	4	3	3	3	4	3	4	4	4
SL-13-133-02-60	2.8		1	1		1	1	1	5	1	1	4	4	1	1	1	1	1	4	4	4	4	4	2	4	4	4	4	1			4			3.3	4	4	4	4	4	4	3	3	3	4	1	2	4	2
SL-13-133-02-61	2.9		1	1		1	1	1	5	1	1	4		1	1	1	1	1	4	4	4	4	4	2	1	1	4	4	4	1		4		1	3.6	4	4	4	4	4	4	3	3	3	4	1	2	4	2
HB-31-311-02-62	3.4	4	2	2	2	3	2	2	3	3	3	1	3	3	3	3	2	2	2	1	2	2	3	2	2	3	3	3	3	2	2	3	2	2	4.1	2	4	4	4	5	5	4	3	4	3	3	4	3	4
HB-31-312-02-63	3	4	2	2	3	2	2	1	1	3	3	3	3	3	3	3	2	2	3	3	2	3	3	3	3	2	3	3	2	2	3	3	3	2	2.9	4	4	4	2	3	2	1	3	4	4	3	4	5	4
HB-31-312-02-64	3.8	3	2	2	1	2	2	2	1	1	1	3	1	1	1	2	3	2	1	2	1	2	2	3	3	3	3	3	3	3	2	2	3	3	3.5	4	4	3	5	4	2	3	4	3	5	3	4	4	5
HB-31-311-02-65	3.3	4	2	3	2	3	2	2	3	3	3	3	2	3	2	3	3	2	2	2	2	2	3	3	2	2	3	3	3	2	3	3	3	2	3	5	3	3	4	4	2	3	3	3	3	3	4	5	4
HB-31-311-02-66	3.2	4	2	2	2	3	3	3	3	3	3	3	3	2	2	2	2	2	2	3	3	3	3	3	3	2	2	3	3	3	3	3	3	2	3.3	4	3	3	4	4	2	4	4	4	3	3	4	5	4
HB-31-311-02-67	3.3	4	2	2	3	3	3	3	2	3	3	2	3	3	3	2	2	2	2	3	3	3	3	3	3	3	3	3	3	3	3	3	3	2	3	2	4	4	3	4	5	2	3	3	3	4	4	5	4
SL-13-133-02-68	3.6	5	3	2		3	3	2	3	3	3	4	3	1	3	2	3	2	3	2	3	3	3	3	3	3	2	1	3	2	3	1	2	3	3.3	2	3	3	4	4	5	2	2	4	5	3	1	1	1
SL-13-133-02-69	4.1	5	2	1	2	1	1	1	2	2	2	1	2	2	2	2	2	2	2	1	1	2	2	2	2	2	2	2	2	2	2	2	2	2	3	5	5	5	4	5	5	5	5	5	5	2	4	4	4
SL-13-133-02-70	3.2		1	1	1	5	1	1	5		1	2		1	1	1	1	1	1			1							2	1		4			4.5	4	5	5	5	5	4	4	4	4	4	1	1	1	4
HP-41-411-02-71	2.7				3	5	3		5	3		3	3			5	3				3				3			3				4	3		3	2	3	1	2	1	2	1	1	1	4	1	5	5	5
HP-41-412-02-72	3.8	4				2			2			4	2			2				2			2				2					2			3	5	5	5	4	4	5	4	5	5	5	1	5	4	5
HP-41-413-02-73	4.6	4				1			1			1	1			1				1			1				1					1			4	4	4	4	4	4	4	4	4	4	4	2	4	4	4
HP-43-431-02-74	2.9		1	1	1	5	1	1	5	1	1	1		1	1	5	1	1	1		1	1		1	1	1		1	1	1	1	4	1	1	4	4	4	4	4	4	4	4	4	4	5	1	2	4	2
HP-42-421-02-75	3.9				1	5	1	1	5		1		1	1		1	1	1		1	1		1		1	1	1			1	2	4	1		4	4	4	4	4	4	4	4	4	4	5	1	1	5	4
TH-51-513-02-76	3.8	4	2	2	2	2	2	2	2	2	2	2	2	2	2	2	2	2	2	2	2	2	2	2	2	2	2	2	2	2	2	2	2	2	3	3	3	3	3	3	3	3	3	3	4	2	2	2	4
HB-31-312-02-77	3.7	5	2	2	3	3	1	3	2	2	2	3	2	2	2	2	1	3	2	2	1	1	2	3	3	1	2	3	1	2	2	2	3	2	4	4	3	5	5	5	2	4	4	4	3	5	5	5	5
HB-31-312-02-78	3.9	4	2	2	2	3	2	2	3	2	3	1	2	3	1	3	2	3	1	2	1	2	2	3	2	2	2	3	2	3	2	1	1	3	2.9	4	4	5	3	3	2	1	4	1	4			4
HB-31-312-02-79	2.6		1	1	1	5	1	1	1	1	1	4		2	2	5	1	1	1			2	4	3	4	4	4	4	2	1		4			4.3	4	4	5	5	4	4	4	4	4	4	1	1	4	1
HB-31-312-02-80	3.9	5	1	3	2	2	3	1	2	2	3	1	1	2	1	3	1	2	1	3	1	2	2	1	3	2	1	2	3	2	2	3	3	2	3	5	5	5	4	5	5	5	5	5	5	5	5	5	5
SL-13-133-02-81	3.6	4	3	2		3	3	2	3	3	3	2	3	1	3	2	3	2	3	2	3	3	3	3	3	3	2	1	3	2	3	1	2	3	4	2	4	4	4	4	4	4	4	4	4	1	5	5	5
SL-13-133-02-82	3.9	4	2	1	2	1	1	1	2	2	2	4	2	2	2	2	2	2	2	1	1	2		2	2	2	2	2	2	2	3	3	3	2	3	5	5	5	4	5	5	5	5	5	5	2	5	5	5
SL-13-133-02-83	4.2	1	2	2	1	1	2	3	3	1	1	1	2	2	1	1	2	1	1	2	3	1	2	2	3	1	1	3	2	2	1	2	2	3	3.8	4	4	4	3	3	4	4	4	4	4	4	4	4	4
SL-13-133-02-84	4	4	1	2	1	1	2	1	2	2	1	1	2	2	1	2	2	1	2	1	2	2	3	2	2	3	2	1	3	3	3	2	2	3	3	3	3		3	4			4		4	2	1	4	3
SL-13-133-02-85	4.1	4	1	1	1	1	1	1	1	1	1	1	2	1	1	2	1	2	2	1	2	1	2	3	2	2	2	2	3	3	2	2	3	2	4.9	4	3	4	3	3	3	3	4	4	4	1	4	5	4
SL-13-133-02-86	3.8	5	1	1	1	1	1	2	1	2	1	4	2	1	1	2	1	2	1	1	2	2	3	2	3	1	1	2	2	3	2	3	3	3	4.4	4	4	4	5	5	4		5	4	4	1	4	5	4
SL-13-131-02-87	3.9	5	2	1	2	1	1	1	2	2	2	1	2	2	2	2	2	2	2	1	1	2		2	2	2	2	2	2	2	3	3	3	2	3.4	4	3	3	4	4	5	2	2	4	5	4	4	4	4
HB-31-311-02-88	2.8	4	3	3	3	3	2	2	2	3	3	3	3	3	3	2	2	2	2		3	3	3	3	3	3	4	3	3	3	3	5	3	3	4	4	4	4	5	5	5	4	2	3	4	3	3	3	4
HB-31-311-02-89	3	3	2	3	2	2	2	3	3	3	3	2	2	3	3	3	2	2	2		2	2		3	3	2	4	3	3	1	3	5	3	2	3.6	5	3	4	4	5	3	4	3	3	3	4	4	5	4
HB-31-311-02-90	3	4	2	2	3	2	2	2	3	3	3		3	3	3	2	2	2	2	2	2	2	3	3	3	3	3	3	3	2	3	5	3	2	3.8	2	4	4	3	4	5	3	3	4	4	3	4	3	4
HB-31-311-02-91	3.3	4	2	2	3	3	2	3	3	2	2	3	3	2	3	3	3	2	2	3	2	3	2	3	3	3	2	3	3	3	3	3	3	3	4.4	3	3	4	3	3	2	2	3	4	4	3	4	4	5
HB-31-311-02-92	3.3	4	3	3	3	3		3		3	3	2	2	3	3	2	3	3	2	3	2	2		3	3	2	3	3	3	3	1	3	3	3	4.4	4	4	4	4	3	3	4	3	2	3	3	4	4	4
TH-51-512-02-93	3.8	2				2			2			2	2			2				2			2				2					2			4	2	4	4	4	4	4	4	4	4	4	3	3	5	3
HB-31-311-01-94	1.4	5	5	5	1	5	5	5	5	5	5	5	5	5	5	5	5	5	5	5	5	5	5	5	5	5	5	5	5	5	5	5	5	5	2	4	5	2	4	3	2	5	2	4	4	2	2	3	5
HB-31-311-01-95	1.7	4	5	5	1	5	5	5	5	5	5	4	5	5	5	5	5	5	5	5	5	5	5	5	5	5	5	5	5	5	5	5	5	5	4.4	2	4	4	2	2	2	4	2	3	4	2	2	3	5
HB-31-311-01-96	1.4	3	5	5	1	5	5	5	5	5	5	5	5	5	5	5	5	5	5	5	5	5	5	5	5	5	5	5	5	5	5	5	5	5	2	2	4	5	3	3	2	4	3	4	4	2	2	3	5
HB-31-312-01-97	2.9	3	5	5	1	5	5	5	1	1	1	1	1	1	1	2	2	1	2	3	3	3	3	3	5	3	5	5	5	5	5	5	5	5	4.4	2	4	4	4	4	4	4	4	2	4	2	4	2	2
HB-31-312-01-98	1.4	4	5	5	5	1	4	5	1	2	5	5	5	5	5	5	5	5	5	5	1	5	5	5	5	5	5	5	5	1	5	5	5	5	4	2	4	4	4	4	3	4	5	4	4	3	4	3	2
HB-31-312-01-99	2.7															5											4								4.8	4	5	4	5	5	5	5	5	4	4	3	5	5	5
HB-31-312-01-100	1.8	5	5	5	1	5	4	4	5	5	5	4	5	1	1	5	1	1	1	5	5	5	5	5	5	5	5	5	5	5	5	5	5	5	3.8	2	5	4	5	5	3	2	4	2	4	3	4	4	4
HB-31-312-01-101	3.4	4	2	5	1	4	4	4	5	5	5	1	1	1	1	1	1	1	1	3	3	3	3	3	3	3	4	4	4	4	4	2	2	3	3.8	2	5	4	5	5	3	2	4	2	4	3	2	3	4
HB-31-312-01-102	2.6								5							5					4	4	4	4	4	4	4	4	4	4																5	4	3	3
HB-31-311-01-103	2.7	5	3	3	1	2	1	2	2	2	1	4	2	1	4	2	1	3	2	4	5	5	5	5	5	5	5	5	5	5	5	5	5	5	4.8	2	5	4	5	5	5	5	5	4	4	3	5	5	5
LC-62-621-03-104	2.8	5	4	4	2	2	2	2	2	2	2	3	3	2	2	2	2	2	3	3	3	4	4	4	3	3	3	3	3	4	4	4	4	1	4.8	1	5	5	5	5	3	5	5	5	4	5	5	5	5
LC-62-621-03-105	2.5	5	3	2	2	2	2	2	3	3	4	4	4	4	4	4	4	4	4	4	4	4	4	4	4	4	4	3	3	4	3	3	3	3	4.6	2	5	5	5	5	2	5	5	5	4	4	3	5	5
LC-62-621-03-106	2.2	4	4	4	4	4	4	4	4	4	4	4	4	4	4	4	4	4	4	4	4	4	4	4	4	4	4	4	4	4	4	4	4	4	2	1	4	5	5	5	2	4	4	5	5	4	4	4	4
LC-62-621-03-107	2.2	5	4	4	4	4	4	4	4	4	4	4	4	4	4	4	4	4	4	4	4	4	4	4	4	4	4	4	4	4	4	4	4	4	2	3	4	4	4	4	3	4	4	4	3	4	4	4	4
LC-62-621-03-108	2.9	5	4	4	4	3	3	3	3	3	3	4	3	3	3	2	2	2	3	3	3	4	4	4	4	4	3	3	3	3	4	4	4	1	4.4	3	4	4	4	4	4	5	5	5	5	4	4	4	5
LC-62-621-03-109	2.7	5	4	4	2	2	2	2	2	2	2	2	2	2	2	3	3	3	3	4	4	4	4	4	4	4	3	3	2	4	4	5	5	5	4.8	2	4	5	5	5	4	5	5	5	5	5	5	5	5
LC-62-621-03-110	2.8	4	4	4	2	2	2	2	2	2	2	4	2	2	3	3	3	3	3	4	4	4	4	4	4	4	3	3	2	2	4	4	4	4	3	1	5	5	5	5	5	5	5	5	5	5	4	4	4
LC-62-621-03-111	2.2	3	4	4	4	4	4	4	4	4	4	4	4	4	4	4	4	4	4	4	4	4	4	4	4	4	4	4	4	4	4	4	4		2	3	4	4	4	4	2	4	4	4	3	3	4	4	4
LC-62-621-03-112	2.2	3	4	4	4	4	4	4	4	4	4	4	4	4	4	4	4	4	4	4	4	4	4	4	4	4	4	4	4	4	4	4	4	2	3.8	4	4	4	4	4	2	4	4	4	3	3	4	4	4
LC-62-621-03-113	3	4	3	3	3	4	4	4	2	2	2	3	3	3	3	2	2	2	4	2	2	2	4	4	4	2	3	3	2	2	4	4	4	4	3.9	4	4	4	4	4	3	4	4	4	3	4	4	4	3
LC-62-621-03-114	2.2	3	4	4	4	4	4	4	4	4	4	4	4	4	4	4	4	4	4	4	4	4	4	4	4	4	4	4	4	4	4	4	4	4	3.8	3	4	4	4	4	2	4	4	4	3	3	4	4	4
LC-62-621-03-115	3.8	4				2			2			4	2			2				2			2				2					2			4.1	4	4	4	4	4	5	4	4	4	4	3	4	3	4
LC-62-621-03-116	3.7	4				2			2			4	2			2				2							2					2			4	4	4	4	4	4	4	4	4	4	4	5	5	5	5
LC-62-621-03-117	3.8	5				2			2			4	2			2				2			2				2					2			3	3	3	3	3	3	3	3	3	3	3	4	4	4	4
LC-62-621-03-118	3.8	2				2			2			2	2			2				2			2				2					2			3	4	4	4	4	4	4	4	4	4	4	5	5	5	5
LC-62-621-03-119	3.8	4				2			2			2	2			2				2			2				2					2			3	4	4	4	4	4	4	4	4	4	3	4	4	4	4
LC-62-621-03-120	3.8	2				2			2			2	2			2				2			2				2					2			3	4	4	4	4	4	4	4	4	4	4	5	5	5	5
LC-62-621-03-121	3.1	2				2				2		2	2			2				2			4				4					5	4		3	4	4	4	4	4	4	4	4	4	4	4	4	4	4
LC-62-621-03-122	3.8	4				2			2			4	2	2		2				2			2				2					2			3	4	3	3	3	3	3	3	3	3	4	4	4	4	4
LC-62-621-03-123	2.8	4				2						4				2				4			4				4				4	5			4	4	4	4	4	4	4	4	4	4	4	4	4	4	4
LC-62-621-03-124	2.9	4				2			2			2	2		2	5				3			3				2					4			4.5	4	4	5	5	4	4	5	4	5	3	4	5	5	5
LC-62-621-03-125	3.8	4				2			2			2	2			2				2			2				2					2			3	5	4	4	4	4	4	4	4	4	5	5	5	5	5
LC-62-621-03-126	3.2	5				2			2			4				2				2			4			4						4			3	5	4	4	4	4	4	4	4	4	5	4	5	5	5
LC-62-621-03-127	3.8	4				2			2			2	2			2				2			2				2					2			3	4	4	4	4	4	4	4	4	4	4	4	4	4	4
LC-62-621-03-128	2.2	4				4			4			4	4			4				4			4				4					4			4	4	4	4	4	4	4	4	4	4		5	4	4	4
LC-62-621-03-129	3.8	3				2			2			4	2			2				2			2				2					2			4	4	4	4	4	4	4	4	4	4	4	4	4	4	4
LC-62-621-03-130	3.8	3				2			2			2	2			2				2			2				2					2			3	4	5	5	5	5	5	5	5	5	4	5	4	4	4
LC-62-621-03-131	3.8	4				2			2			4	2			2				2			2				2					2			2.5	4	5	4	5	5	4	5	4	5	4	4	4	4	4
LC-62-621-03-132	3.4	3				2			2			4	2			2				2			4				2					4			4	4	4	4	4	4	4	4	4	4	5	3	4	4	4
HB-31-311-03-133	3.3	2	5	2	5		5	5	5	5	5	2	2	1	1	2	1	1	1	4	4	3	3	3	3	4	2	2	2	1	5	4	4	5	2.5	4	4	5	5	5	5	5	5	5	4	3	4	3	4
HB-31-311-03-134	1.9	5	5	5	5	5	5	5		1	5	5	5	5	5	5	1	1	1		5	5			5	5	4					5			2	4	4	5	5	5	4	4	5	4	4	4	4	4	2
HB-31-311-03-135	2.3	5	5	5	5		4	5		1						5											4					5			4.5	4	4	4	5	5	4	4	5	5	4	2	4	2	1
HB-31-311-03-136	2.4	4	5	2	5		5	5	5	5	5			5	5	5	1	5	5		1	5		5	5	5	4					5			2.5	4	4	5	5	5	5	5	5	5	4	1	4	5	4
HB-31-311-03-137	2.5	5			1																						4					5			3.8	4	5	4	3	4	3	3	4	4	4	4	4	3	4
HB-31-311-03-138	2.7	3	3	3	1	2	1	2	2	2	1	4	2	1	4	2	1	3	2	4	5	5	5	5	5	5	5	5	5	5	5	5	5	5	4.8	4	5	4	5	5	5	5	5	4	4	3	5	5	5
HB-31-311-03-139	3.2	4	1	1	1	2	2	2	3	3	3	4	5	5	5	3	1	3	3	2	2	3	1	2	3	2	1	1		1	3	5			3.6	4	3	3	3	3	5		3	5	1	3	2	5	5
HB-31-311-03-140	2.6								4											4							4					5														3	2	4	3
HB-31-311-03-141	3	2	2	1	1	1	2	1	4	1	2	1		2	2	1	1	1	1	5	2	2		1	2	2	4		2		2	5			3.4	4	4	3	3	4	4	3	3	3	4	4	5	4	5
HB-31-311-03-142	2.5								4											5							4					5			3.4	3	4	3	3	4	3	4	3	3	5	3	5	5	4
HB-31-311-03-143	3.2	4	2	1	3	3	2	2	1	1	2	2	1		2	2	2	1	2	3	2	3	4	3	4	4	5	4	5	4	4	3	4	5	5	5	4	4	3	3	4	4	4	3	5	5	5	5	5
HB-31-311-03-144	3.3	5	2	2	2	2	2	2	2	2	1	2	2	2	2	2	1	3	2	5	2	1	2	2	1	2	4	2	2	2	2	2	2	2	5	5	5	5	5	5	5	3	3	5	5	2	5	5	5
HB-31-311-03-145	4.6	4	1	1	1	1	1	1	1	1	1	1	1	1	1	1	1	1	1	1	1	1	1	1	1	1	1	1	1	1	1	1	1	1	4	4	4	4	4	4	4	4	4	4	4	2	4	4	4
HB-31-311-03-146	3.8	1	3	1	1	2	2	2	2	4	1	2	2	2	2	2	2	1	2	2	2	2	2	2	2	3	2	3	2	2	2	3	3	2	4.1	4	4	4	5	4	4	4		4	5	1	5	5	5
HB-31-311-03-147	2	2					5	5	5	5	5	5	5	5	4	4	4	4	4	4	4		4	4	4	4	4	4	4	4	4	4				1
HB-31-311-03-148	2	2					5	5	5	5	5	5	5	5	4	4	4	4	4	4	4		4	4	4	4	4	4	4	4	4	4				1
HB-31-311-03-149	2	2					5	5	5	5	5	5	5	5	4	4	4	4	4	4	4		4	4	4	4	4	4	4	4	4	4			4.4	1	4	5	4	4	5	5	4	4	5	4	4	4	4
HB-31-311-03-150	1.9	4					5	5	5	5	5	5	5	5	4	5	4	4	4	4	4		4	4	4	4	4	4	4	4	4	4			5	1	3	3	1	1	3				4	3	2	4	4
HB-31-311-03-151	2	4					5	5	5	5	5	5	5	5	4	4	4	4	4	4	4		4	4	4	4	4	4	4	4	4	4			5	2	4	3	3	3	2	3	4	4	4	5	3	3	3
HB-31-311-03-152	1.9	3	2	4	3	1	5	5	5	5	5	5	5	5	4	4	4	4	4	4	4		4	4	4	4	4	4	4	4	4	4			5	2	3	3	2	4	4	3	2	5	2	1	3	3	2
HB-31-311-03-153	1.8	2					5	5	5	5	5	5	5	5	4	5	4	4	4	4	4		4	4	4	4	4	4	4	4	4	4				2									4	2	2	4	4
HB-31-311-03-154	2.1	4	2				5	5	5	5	5	5	5	5	4	2	4	4	4	4	4		4	4	4	4	4	4	4	4	4	4			4.6	2	3	5	4	5	5	5	5	5	3	3	2	3	3
HB-31-311-03-155	2.1	2					4	4	4	4	4	4	4	4	4	4	4	4	4	4	4		4	4	4	4	4	4	4	4	4	4				2
HB-31-311-03-156	2	3					4	4	4	4	4	4	4	4	4	5	4	4	4	4	4		4	4	4	4	4	4	4	4	4	4			4.4	2	4	5	4	4	4	5	4	5	5	2	5	5	5
HB-31-311-03-157	2.4	3					1	2	4	5	5	2		5	5	5	1	2	2	5	1	2	4	5	5	4	5	2	5	1	5	5	5	5	3.9	2	4	5	3	4	3	3	5	4	4	3	4	4	5
HB-31-311-03-158	2.9	4	1	1	1	2	1	1	2	1		2	2	2	1	1				5			4				5					5			3.5	2	3	3	3	4	4	4	3	4	4	4	3	4	5
HB-31-311-03-159	3.7	1	1	1	2		1	3	1	1	1	2	4	2	1	1	1	1	2	5		3	1	2	2	1	1	5	4	1	1	2	2	1	5	1	2	3	2	2	1	2	3	3	4	4	4	5	4
HB-31-311-03-160	4.4	1	1	1	2	1	2	2	1		1	2	2	1		1	1	2	1	1		1	1	1	2	2	1	1	2	2	1	1	2		5	3	4	4	4	4	5	5	4	4	4	4	4	4	5
HB-31-311-03-161	3.1	2	1	1	1	1	1	1	1	1	1	1	1	1	1	1	1	1		5			4				5					5			5	1	5	5	5	5	5	5	5	5	4	3	4	3	3
HB-31-311-03-162	1.9	2														5				5			4				5					5			5	1	3	3	4	4	5	5	4	3	3	4	2	4	5
HB-31-311-03-163	4.2	5	1	1	1	4	4	4	1	1	1	4	1	1	1	1	1	1	1	1	1	2	1	1	1	5	1	1	4	1	5	4	4	5	5	5	5	5	3	4	2	5	5	5	5		2	2	5
HB-31-311-03-164	2.4	1	1	1	2	1	1	1	1							5				5			4				5					4			3	1	4	4	3		2	1		4	1	2	4	4	3
HB-31-311-03-165	2	2	1	1	2	3			1	2	5					5				5			4				5					4			5	1		4	3		2			4	5		1	4
HB-31-311-03-166	2	2							4	4						5				5			4				5					4				1										3	2	5	2
HB-31-311-03-167	3.9	5				1			4	4		1	1			1				1			1				5	3	1	1	3	4	1	3		5
HB-31-311-03-168	2.2	3				4			4	4			1			5	1	1	1	5			4				5					4				1										3
SL-11-114-03-169	2.3	2	4	5	5	5	2	5	5	5	5	5		1	2	2	5	5		5	5	5	2	5	5	5	5	5	5	5	5	5	5	5	2.9	1	2	2	2	3	4	2	5	3	4	3	3	2	5
SL-11-114-03-170	3.5	4	1	2	2	1	1	1	2	2		1	1	1	1	4	1	2	2	1	2	3	2	2	4	5	5	1	1	1	5	4	5	5	4.6	4	5	5	4	4	5	5	5	4	4	3	5	3	5
SL-11-114-03-171	3.9	2	2	2	1	1	1	1	2	2	2	1	2	2	2	1	1	5	1	1	2	2	3	1	1	4	1	1	4	1	1	4	5	3	4.9	4	5	5	5	4	5	5	5	5	5	5	2	4	4
SL-11-114-03-172	3.9	4	1	1	1	1	1	1	1	1	1	1	1	1	1	1	1	2	1	1	1	1	4	1	4	2	2	4	2	1	4	4	4	1	3.6	4	4	4	3	3	4	3	4	4	4	3	2	4	4
SL-11-114-03-173	2.5	4	1	5	5		1	4		5	5	5		5	5	1	2	2	4	4	5	5	4	5	5	4	4	5	5	4	1	4	5	5	4.4	4	5	5	4	4	3	4	5	5	5	3	4	5	5
SL-11-114-03-174	3.7	4	1	1	1	4	1	1	2	1	5	4	1	1	4	2	5	1	1	5	5	5	2	3	4	5	1	2	3	1	5	4	4	5	3.3	4	4	3	5	5	3	2	3	1	5	3	1	5	5
SL-11-114-03-175	2.5		2	2	3		2	2		5	5	1		2	2	4	2	2	1	5	5	5	4	5	2	4	5	4	2	1	3	4	4	5	4	4	4	4	3	5	4	5	2	5	2	2	5	3	2
SL-11-115-03-176	3.9	1	1	2	2	2	2	2	2	3	3	1	2	3	3	2	3	2	2	2	1	1	1	1	3	3	2	3	3	2	2	4	4	4	3.8	3	3	4	4	5	3	4	3	4	5	4	4	5	4
SL-11-115-03-177	4.1	4	4	2	1	1	2	2	1	2	2	2	2	4	2	2	4	2	2	1	2	3	2	2	2	2	1	4	4	2	1	1	5	5	3.6	4	3	3	4	3	5	4	4	3	4	2	5	5	3
SL-11-115-03-178	3.8	2	2	2	2	1	1	2	1	1	1	2	4	4	4	1	1	1	3	2	1		2	1			2			1		1	1	1	4	4	5	5	3	4	3	4	4	4	5	5	4	5	3
SL-11-115-03-179	4.3	4	2	2	1	1	1	2	1	2	1	1	2	2	2	1	1	2	2	1	2	1	2	1	1	1	1	5	1	1	1	2	1	1	3.4	5	4	4	3	3	2	3	4	4	3	3	4	4	5
SL-11-115-03-180	4.4	1	1	1	2	3	3	1	1	2	2	1	1	1	2	2	2	2	1	1	2	3	1	1	1	1	2	5	1	1	2	1	1	1	3.9	4	4	4	4	5	4	3	3	4	5	4	4	5	4
SL-11-115-03-181	4	4	1	1	1	1	2	2	4	2	2	2	1	1	1	1	1	1	1	2	1	2	1	1	1	1	1	4	2	1	1	5	5	5	4.1	4	4	4	4	4	5	4	4	4	4	4	5	4	4
SL-11-115-03-182	3.2		1	1	1		1	1	1	1	1	1	1	1	1	2	1	1	1	1	1	3	4	4	4	1	5	4	2	1	1	5	4	5	4	4	4	4	4	4	4	4	4	4	4	5	2	5	4
SL-11-115-03-183	3.6	1	2	1		5	1	2	1			1	2	1	1	2	1	1		2	1	2	4	2		2	5	5	1		2	1		5	3.9	3	3	4	3	3	4	4	5	5	4	4	4	4	5
SL-11-115-03-184	3.9	4	2	1	1	5	2	4	4	1	1		1	2	2	1	1	1	2	1	2	1	2	2	3	3	5	4	1	2	1	1	1	3	3	4	2	3	2	3	4	5	3	2	4	4	4	4	3
SL-11-115-03-185	2.3	5	5	5	5	5			5			2	5			4	2	2	1	5	1	1	4	5	5		1	5	5	3	2	5		5	3.4	4	3	4	4	3	3	5	3	2	4	4	4	4	5
SL-11-115-03-186	4.2	1	1	1	1	1	1	1	1	1	1	2	1	1	1	2	1	1	1	1	1	1	2	2	2	1	1	2	1	2	2	2	2	2	3.8	4	4	4	3	4	3	4	4	4	4	4	3	4	4
SL-11-115-03-187	3.9	4	1	1	1	2	2	2	1	1	3	1		1	1	2	1	1	2	1	1		1	2	3		1	1	1	1		5	4	4	3.3	4	4	3	3	4	3	3	3	3	5	4	2	4	5
SL-11-115-03-188	3.5	4	1	1	1	1	1	2				2	2	1	1	1	2	1	2	5	2	1	1	1	1	1	2	3	1		1	5		1	4	4	4	4	4	4	4	4	4	4	4	4	4	4	3
SL-11-115-03-189	3.3	4				2			4			4	2			1	4	1	1	1			1			1	5		1			5	1	1	4.3	5	5	5	4	4	3	5	4	4	4	1	4	4	4
SL-11-115-03-190	4.3	1	1	1	1	1	5	1	1	1	1	1	1	1	1	1	1	1	1	4	2	1	1	1	2	3	1	5	1	1	1	1	1	1	3.3	4	2	4	5	3	3	4	2	3	4	1	3	4	4
SL-11-115-03-191	3.8	4					1	2	4	2	2	1		1	1	4	1	2	2	4	1		1	1	1		1	5	1	5		1	5		4.6	5	5	5	4	5	5	5	4	4	5	5	4	5	3
SL-11-115-03-192	2.8	1	1	2	1		1	2	4	5	5	1		5	5	4	1	2	2	4	2	1	4	1	2	5	4	1	3	1	4	5	4	5	4.1	4	4	5	4	5	4	3	4	4	5	3	4	4	5
SL-11-115-03-193	2.4		3	4	2		3	2	4	2	2	3	4		2	3	2	3	3	4	3	3	4	2	2	1	4	2	3	3	5	5	2	2	3.6	4	3	4	2	2	4	5	5	4	4	3	3	4	4
SL-12-122-03-194	3.6	4	3	2	1	2	2	2	4	2	2	4	2	2	3	2	2	2	3	2	4	2	2	2	4	2	2	3	4	4	4	4	4	2	2.5	2	1	5	3	2	4	1	2	2	3	4	5	5	3
SL-12-122-03-195	3	3	5		5			5	5	5		2	2			2				4			4				2					3			2.6	3	4	3	3	2	3	1	2	3	3	2	3	3	4
SL-12-122-03-196	3.7	2	1	1	1	3	5	5	5	5	5	1	2	2	2	3	1	4	5	1			1				2			1		5			3.1	2	2	2	3	3	2	4	4	5	3	3	1	3	2
SL-12-122-03-197	2.6		2	1	2		2	2	5	1	2	1		2	1	4	1	1	2	4	2	2	4	1	2	2	4	1	2	1	3	5	1	3	4.1	5	4	5	3	4	4	4	4	5	5	4	5	4	5
SL-12-122-03-198	3.3	3	5	5	5	5	5	5	2	2	2	1		2	1	1	1	1		1			4			1	1	1				5	5		3.4	4	3	3	3	3	3	4	4	4	3	4	5	4	5
SL-12-122-03-199	3.2	4	2	1	1	3	2	3	4	4	4	4	2	2	3	1	3	3	3	4			4	4	4	5						5			3.5	4	3	4	3	5	4	3	3	3	3	3	2	3	3
SL-12-122-03-200	2.6	2	2	2	2	1	1	4	2	2	2	3	4	4		4	1	1	1	4	1	2	4	1	4	4	2	2	2	1	4	5			4.5	4	5	5	4	5	4	5	4	4	4	3	3	4	3
SL-12-122-03-201	3.5	2	1	1	1	3		2		4	2	2		2	2	1	1	4	4	3	3	1	1	4	4	4	4	3	3	2	3	3	4	4	4.3	4	4	4	4	4	5	4	4	5	3	3	1	3	2
SL-12-122-03-202	3.7	1	1	1	1	1	1	1	2	2	4	2	2	2	2	1	1	1	2	1	2			2		2				1		4			4	4	4	4	4	4	4	4	4	4	3	3	3	5	5
SL-12-121-03-203	3.3	4	2	1	4	2	1	4	1							2	2	2		2				2				1	2			4	3		3.8	5	5	4	3	4	3	2	4	5	5	5	5	4	5
SL-12-121-03-204	2.9	4	1	4	4	4	1	1	1	1				2	3	3	1	1		5	1			2								4			3.8	5	4	4	3	3	3	3	5	5	5	2	1	4	4
SL-12-121-03-205	2.8	4	2	1	2	4	1	4	3	5	3	3	4	3	4	2	2	3	4	4	3	5	4	5	3	3	4	4	3	3	4	4	5	3	3.8	4	3	3	3	4	4	5	3	5	4	2	2	4	4
SL-12-121-03-206	3.6	4	2	1	2	1	2	2	4	2	2	2	2	2	2	2	2	2	2	2		2	2	2	2	3	3	3	2	2	2	3	2	2	4.3	4	5	5	4	3	4	5	3	5	5	4	4	4	3
SL-12-121-03-207	3.7	4	2	2	2	2	2	2	2	2	3	2	2	2	2	2	3	2	3	2	4	1	1	1	1	1	2	1	1	2	4	4	4	5	3.1	4	3	4	3	3	3	3	3	3	4	5	5	4	5
SL-12-121-03-208	3.6	4	2	2	2	2	1	2	2	2	2	2	1	2	2	2	5	2	5	2	5	2	5	2	4	5	2	5	2	5	4	2	4	4	3.1	3	3	3	4	4	3	2	3	3	4	1	2	4	2
SL-12-121-03-209	1.7	5					3		3		5	5	5							5			5				5	5				4	5		4.1	4	5	2	4	4	5	4	5	4	4	2	4	4	4
SL-12-121-03-210	2.5	4	2	2		1	1		5			4	5	1	1		1	1		5	1		4	4		4	5			1		4			4.1	4	4	3	5	4	4	5	3	5	5	4	5	3	5
SL-12-121-03-211	3.1	4	2	2	3	2	2	2	1	3	3	2	2	3	3	3	3	4	2	4	2	2	3	2	2	2	3	2	2	3	4	4			4.3	4	3	4	5	5	4	4	5	4	4	1	3	3	4
SL-12-121-03-212	4.3	4	1	2	2	1	1	1	1	1	1	4	1	1	1	1	1	2	1	1	1	1	1	1	3	2	1	1	1	1	3	3	3	3	3	4	3	3	3	3	3	3	3	3	4	2	2	4	4
SL-12-121-03-213	3.6	4	2	3	4	4	4	3	5	2	4	1	2	4	5	4	2	3	5	1	3	2	5	4	3	2	2	4	3	1	4	2	4	3	3.1	4	3	3	4	4	4	3	2	2	3	1	4	3	4
SL-12-121-03-214	3.8	2	2	2	2	2	2	2	3	2	3	2	2	2	2	2	3	2	3	2	4	1	1	1	1	1	2	1	1	2	4	3	4	5	3.3	4	3	4	3	3	3	3	3	4	4	3	4	4	3
TH-51-514-03-215	2.3					4			5				5										5				5					4				4									4	2	4	5	5
TH-51-514-03-215	3.7	4	2	1	1	3	3	2	1	2	3	4	2	2	1	3	2	2	2	2	1	3	2	1	1	2	2	2	1	3	3	2	2	1	3.8	3	3	3	4	5	4	5	3	3	3	3	3	5	4
TH-51-514-03-215	2.3					4							5										5				5					4			3.4	5	3	4	3	4	3	3	4	3	5	1	2	5	4
TH-51-514-03-215	3.8	4	2	2	2	1	1	2	2	2	2	2	2	2	2	1	1	2	1	2	1	1	2	3	2	2	2	2	2	3	3	3	3		3.6	5	3	3	4	4	4	4	4	3	3	4	3	5	3
TH-51-514-03-215	2.2	4				4			5				5							4	5	5	5				4					4			4	4	3	3	3	3	3	3	3	3	3	3	3	5	4
TH-51-514-03-215	2.2	4							5				5							4	5	5	5				4					4			5	3	2	2	3	3	2	2	3	3	3	2	3	4	2
TH-51-514-03-215	2.2	4				4			5				5							4	5	5	5				4					4			5	3	2	2	3	3	3	3	2	2	1	2	1	2	3
TH-51-514-03-215	2.1	4				4			5				5							5	5	5	5				4					4			2.9	3	3	3	3	3	3	2	3	3	4	2	4	5	5
TH-51-514-03-215	2.1	4				4			5				5							5	5		5				4					4			4	3	3	3	3	3	3	3	3	3	3	2	3	4	3
QB-53-532-03-224	3.9	4	1	1		1	1	1	1	1	1	3	5	1	1	1	1	1	1	1	1	2	1	1	1	1	1	1	1	1	2	4	2	2	5	5	5	5	5	5	5	5	5	5	5	1	2	4	5
QB-53-532-03-225	2.4	5	1	1	1	4	2	2	4	2	2	4	5	1	1	4	1	1	1	5	1	1	4	2	2	1	2		1	1	2	4	2	2	5	4	5	5	5	5	5	5	5	5	4	2	2	4	4
QB-53-531-03-226	2	5	1	2	1	4	1	1	4	1	1	4	5	2	2	4	1	1	1	5	1	2	4	1	1	1	5	2	1	1	2	4	1	2	3.5	4	3	4	3	3	3	4	4	4	4	2	2	4	4
QB-53-536-03-227	2	5				5			4				4			4				5			4				5					4			3.6	4	4	4	4	3	3	3	4	4	4	1	1	5	1
QB-53-533-03-228	2.7	5	1	2	1	4	1	1	5	1	1	2	4	2	2	1	1	1		5	1	2	1	1	1		5	2	1	1	2	4	1	2	3.5	4	3	4	3	3	3	4	4	4	4	2	2	4	4
SL-12-121-03-229	1.7	4	4	4	4	4	4	4	4	4	4	4	4	4	4	5	5	5	5	5	5	5	5	5	5	5	5	5	5	5	5	5	5	5	2	3	2	2	2	2	2	2	2	2	3	2	2	2	2
SL-12-121-03-230	2.6	4	1	1	1	4			5				4				1	1		5							5					4			4.1	4	4	4	4	4	3	5	4	5	4	2	4	5	4
SL-12-121-03-231	3.2	4	2	2	4	2	1	2	4	2	1	2	1	3	2	3	3	4	5	5	2	4	1	1	2	4	5	5	2	4	5	4	5	2	5	5	3	4	3	4	3	2	3	2	4	2	5	5	4
SL-12-121-03-232	3.7	5	1	2	1	2	2	1	2	2	2	4	3	2	2	1	1	1	2	1	2	3	1	2	2	3	1	3	2	2	3	4			4.5	4	5	4	4	5	4	4	5	5	5	5	5	4	5
SL-12-121-03-233	2.4	2	5	5		4			4				4			5	2	2	1	5							4					4			3.8	4	5	4	3	5	3	4	3	3	5	5	1	4	4
SL-12-121-03-234	3	3	1	1	1	1	1	1	1	1	5	4	1	1	1	1	1	1	1	5	1	1	5	1	1	1	5	3	3	1	5	5	1	1	4.9	4	4	5	5	5	5	5	5	5	5	4	4		4
SL-13-131-03-235	2.4	4		2		4	2	2	5			4	4			4	1			5			4				4			1		4			5	4	5	5	5	5	5	5	5	5	4	2	3	5	3
SL-13-131-03-236	2.7	4	1	2		4	2	2	5			4	4			4		1		5	2		4				4			1		4			4	4	4	4	4	4	4	4	4	4	5	1		5	3
SL-13-131-03-237	2.4	5	2	2		4	2	2	5			1	4			4		1		4			4				4			1		4			5	4	5	5	5	5	5	5	5	5	5	1	3	4	3
SL-13-131-03-238	2.4	4	1	1		4	1	1	5			4	4			4		1		4			5				4			1		4			4	4	4	4	4	4	4	4	4	4	5	1	3	4	3
SL-13-131-03-239	2.3	4		2		5	2	2	5			4	4			4	1			4			5				4			1		5			5	4	5	5	5	5	5	5	5	5	5	1	5	4	4
SL-13-131-03-240	2.3	4		2		5	2	2	5			4	4			4		1		4			5				4			1		5			5	4	5	5	5	5	5	5	5	5	5	1	5	4	4
SL-13-131-03-241	2.1	4	2			5	2	2	5			4	5			5		1		4			5				4			1		5			4	4	4	4	4	4	4	4	4	4	5	1	3	4	3
SL-13-131-03-242	2.2	5		2		5	2	2	4			4	4			5		1		4			4				4			1		5			4	4	4	4	4	4	4	4	4	4	5	1	4	4	4
SL-13-131-03-243	2.3	4	2	1		5	2	2	5			1	4			5		1		4	1		4				4			1		5			4.3	4	4	4	4	5	5	4	4	4	5	1	3	5	3
SL-13-131-03-244	2.2	5				5	1	1	5			4	4			5		1		4			4				4			1		5			4.6	5	4	5	5	5	5	5	4	4	5	1	5	4	4
SL-13-131-03-245	2.3	5	2	2		2	2		5			4	4			5		1		4	1		4				4			1		4			5	4	5	5	5	5	5	5	5	5	5	1	4	4	4
SL-13-131-03-246	2.2	5				5	2	2	5			1	4			5		1		4	1		5				4			1		4			5	4	5	5	5	5	5	5	5	5	5	1	3	4	3
SL-13-131-03-247	2.1	5				5	2	2	5			1	4			5		2		5	2		5				4			1		4			5	4	5	5	5	5	5	5	5	5	5	1	2	5	2
SL-13-133-03-248	2	5	1	1	1	5	1	1	5	1	1	2	4	1	1	5	1	1	1	5	1	1	5				4		2	1		4			4	4	4	4	4	4	4	4	4	4	4	1	1	4	4
SL-13-133-03-249	2.2	5	1		1	4	1	1	5			2	4	2		5		1		4		1	4				4		2	1		4			4	3	4	4	4	4	4	4	4	4	3	2	4	4	4
SL-13-133-03-250	1.8	3	2	2	5	5	5	5	5	5	5	5	5	5	5	5	5	5	5	5	5	5	5	5	5	5	5	5	5	5	5	5			3.8	4	4	4	3	3	4	4	4	4	4	4	4	4	4
SL-13-133-03-251	2.1	5	1	1	1		1	1	4	1	1		5	2	2	4		1	1	4		2	4				4		2	1		4			4.1	4	4	5	4	4	4	4	4	4	4	1	2	4	2
SL-13-133-03-252	2.3	4	1	1	1		1	1	4		1	2	5	1	1	4	4	1	1	4		2	4				4		1	1		4			4.3	4	4	4	4	5	5	4	4	4	4	1	1	4	1
SL-13-133-03-253	2.3	4		1	1		1	1	4	2	1	2	5	1	1	4		1	1	4		2	4				4		2			4			4.4	4	5	5	5	4	4	4	4	4	4	2	2	4	2
SL-13-133-03-254	2.3	4	1	1	1	1	1	1	4		1	2	5		1	4		2	1	4		1	4				4		2	1		4			4.4	4	5	5	4	5	4	4	4	4	4	2	2	4	2
SL-13-133-03-255	3.8	2	1	1	2	1	1	1	1	1	2	2	2			2				2			1				1					4			3.8	4	4	4	4	3	3	4	4	4	4	2	4	5	4
SL-13-132-03-256	4.6	3	1	1	1	1	1	1	1	1	1	1	1	1	1	1	1	1	1	1	1	1	1	1	1	1	1	1	1	1	1	1	1	1	4.4	4	4	4	4	4	5	5	4	5	5	2	4	5	5
SL-13-132-03-257	4.5	3	1	1	1	1	1	1	1	1	1	1	1	1	1	1	1	1	1	1	1	1	1	1	1	1	2	2	2	2	2	1	1	1	5	5	5	5	5	5	5	5	5	5	5	1	5	5	5
SL-13-132-03-258	3.2	4	2	2	2	2	2	1	1	1	1	3	1	1	1	1	1	1	3	3	1	1	4	3	1		4					4			4	5	4		4	3	3	5	4	5	4	5	5	5	5
SL-13-132-03-259	2.5	4	2	3	3	4	2	2	4	3	2	1		1	1	4	1	1	1	5	1	1	4	1	1	1	4	1	1	1	1	4	2	1	5	5	5	5	5	5	5	5	5	5	5	4	5	5	5
SL-13-132-03-260	2.5	4	1	1	1	4	2	2	4	1	1	1		2	2	4	1	1	1	5	2	1	4	1	1	1	4		1	1	5	4	3	3	5	5	5	5	5	5	5	5	5	5	5	1	3	4	4
SL-13-132-03-261	3.7	2	2	1	1	1	1	1	2	1	1	2	1	1		1	1	1	3	5		2	1				1			2		4			4.4	4	4	4	4	4	5	4	5	5	4	2	4	5	4
SL-13-132-03-262	3.5	4	4	2	2	2	2	3	2	2	2	3	2	2	2	2	3	2	2	2	3	2	2	2	3	2	2	2	4	2	4	2	5	5	2.8	4	4	3	3	2	3	2	3	2	5	2	2	4	4
SL-13-132-03-263	3.6	2	2	2	2	2	2	2	2	2	2	2	2	2	2	2	2	2	2	2	2	2	2	2	2	2	2	2	1	1	5	4	3	2	4.3	4	4	4	4	4	4	5	4	5	4	4	4	5	4
SL-13-132-03-264	3.9	4	2	2	1	2	1	1	2	2	2	2	2	2	2	2	1	2	2	1	1	2	2	2	3	3	1	2	1	1	3	3	3	5	4.5	5	5	4	4	4	5	5	4	5	4	4	5	5	4
SL-13-132-03-265	3.8	2	2	2	2	2	2	2	2	2	2	2	2	2	2	2	2	2	2	2	2	2	2	2	2	2	2	2	2	2	3	2	3	3	4.4	4	4	4	4	4	5	5	4	5	5	4	4	5	5
SL-13-132-03-266	3.8	4	2	3	2	2	1	2	2	2	2	2	2	2	2	2	2	2	2	2	2	2	2	2	2	2	2	2	2	2	3	2	3	3	4.5	5	5	4	4	4	5	5	4	5	5	4	5	5	4
SL-13-132-03-267	3	2	2	2	2	2	2	2	2	2	2	2	2	2	2	2	4	2	4	2	4	4	4	4	2	5	5	5	5	2	5	5	5	5	5	4	3	3	3	3	3	3	3	3	4	2	4	5	4
SL-13-132-03-268	2.6		2	1	2	4	1	2		1	3	3	4	3	3	4	1	2	1		2	2	4	2	2	4		2	2	1	2	4	4	4	4	5	4	4	4	4	4	4	4	4	5	2	4	5	5
TH-51-514-04-269	4.1	1	1	1	1	1	1	2	2	2	2	2	2	2	2	1	1	1	1	1	1	1	1	1	1	2	1	2	3	1	2	4	3	3	4.6	4	5	5	5	5	4	4	4	5	4	2	4	4	4
TH-51-514-04-270	3.8	2	1	2	1	2	2	1	2	1	2	2	2	3	3	3	3	2	1	1	1	1	1	2	2		1	1	2	1	3	4	3	3	3.4	4	3	2	4	4	2	3	4	5	4	3	3	4	4
TH-51-514-04-271	3.4	2	2	2	1	2	1	1	2	2	2	3	1	1	1	2	2	2	2	3	2	2	3	3	2	3	1	3	3	1	3	5	3	3	4.5	1	4	5	5	4	5	5	4	4	5	3	3	3	3
TH-51-514-04-272	3.9	3	2	1	2	2	2	1	2	3	3	2	1	1	1	2	2	1	1	1	1	1	2	1	1	2	1	3	3	1	2	5	3	2	4.6	5	5	4	4	5	4	5	5	5	5	2	2	4	4
TH-51-514-04-273	3.8	2	1	1	1	2	1	1	1	1	1	1	2	2	1	2	2	1	1	1	1	1	2	1	1	2	1	1	1	1	2	5			3.6	1	3	3	3	4	3	4	4	5	3	3	4	3	3
TH-51-514-04-274	4.3	3				1			1			1	4			1				1			1				1					1			3.5	4	4	3	2	3	4	4	4	4	4	2	4	4	4
TH-51-514-04-275	4.3	4				1			1			1	4		1	1				1			1				1					1			4.5	5	5	5	4	4	5	4	5	4	5	1	5	5	4
TH-51-514-04-276	4.3	4				1			1			1	4		1	1				1			1				1					1			3.5	4	4	3	2	3	4	4	4	4	4	2	4	4	4
TH-51-514-04-277	4	4	2	2	2	1	2	1	1	2	2	3	2	2	2	1	1	1	1	1	1	1	2	2	2	2	1	1	2	1	1	3	2	2	4.1	5	4	3	5	3	4	4	5	5	4	2	4	4	4
TH-51-514-04-278	4.6	4				1			1			1	1			1				1			1				1					1			3.8	5	4	5	3	3	4	3	4	4	5	1	5	5	4
SL-11-111-03-279	3.8	4	2	2	2	1	1	1	1	1	1	2	2	2	2	2	2	2	2	2	2	2	2	2	2	2	2	2	2	2	2	2	2	2	4	5	5	3	4	4	4	4	4	4	4	3	4	4	4
SL-11-112-03-280	3.8	4	1	1	1	2	2	2	1	1	1	1	1	1	2	2	2	2	2	2	2	2	3	3	3	3	3	3	3	3	3	3	3	3	3.8	5	4	3	3	4	3	4	4	5	3	2	4	4	5
SL-11-113-03-281	4.2	4	1	1	2	2	1	2	1	1	1	2	1	1	2	1	1	1	2	1	1	1	1	1	2	1	2	2	2	1	3	3	3	3	4.4	5	5	4	3	4	4	5	5	5	4	2	2	5	5
SL-11-113-03-282	4.1	2	2	2	2	2	2	2	1	1	1	2	2	2	2	1	1	1	2	1	1	2	1	2	2	1	1	2	2	1	2	3	3	3	4.1	5	5	3	3	4	5	4	5	4	3	3	4	4	4
SL-11-112-03-283	4.2	1	1	1	1	2	2	2	1	1	1	2	2	2	2	1	1	1	2	2	2	2	1	1	2	1	1	2	2	1	2	2	2	2	4	4	4	5	3	5	4	5	3	3	4	3	5	5	5
SL-11-112-03-284	3.7	3	3	3	3	3	3	3	1	1	1	3	2	2	2	1	1	1	1	1	1	1	3	3	3	3	3	3	3	3	3	1	3	3	5	5	5	5	5	5	5	5	5	5	4	1	5	3	2
SL-11-111-03-285	4.3	4	1	1	2	1	1	2	2	1	3	1	1	1	1	1	1	1	2	1	1	2	1	2	2	1	2	2	2	1	2	3	3	3	4.3	5	5	5	3	3	3	5	5	5	3	2	2	4	5
SL-11-111-03-286	4.2	4	1	1	3	2	2	2	3	3	3	1	1	1	2	1	1	1	3	2	2	2	1	3	3	1	2	2	2	1	2	3	3	3	4.1	5	5	5	3	3	4	5	4	4	4	2	4	4	5
SL-11-111-03-287	4.2	4	1	1	2	1	1	2	1	1	2	2	2	2	2	1	1	1	3	1	1	1	1	3	3	1	2	2	2	1	2	2	2	2	4.6	5	5	5	5	5	4	4	5	4	4	3	4	5	5
SL-11-111-03-288	4	1	1	1	2	2	2	2	2	2	2	1	3	3	3	1	1	1	3	2	2	2	2	2	2	2	1	2	2	1	3	3	3	3	3.5	4	4	3	2	4	4	4	3	4	4	3	4	4	5
SL-11-112-03-289	3.9	1	1	1	2	2	1	2	2	1	2	2	3	3	3	1	1	1	3	1	2	2	2	2	2	1	2	2	2	2	1	3	3	3	3.8	4	3	4	3	3	4	5	4	4	4	3	4	4	4
SL-11-111-04-290	2.4	5	2	2	3	4	2	2	4	4	2	2	5	1	1	1	1	1	4	4	4	4	4	4	3	3	4	3	4	1	4	5	3	5	5	5	5	5	5	5	5	5	5	5	4	3	2	5	2
SL-11-111-04-291	2.1	5	1	1	4	4	2	2	4	2	2	2	5	1	1	4	1	1	4	4	2	5	4	5	2	5	4	5	5	2	5	5	5	5	3.5	5	3	3	2	4	3	4	4	5	5	3	2	5	5
SL-11-111-04-292	1.9	5	1	1	2	4	1	1	4	4	1	3	5	1	1	5	1	1	5	4	2	5	4	2	2	2	4	2	3	1	5	5	5	5	3	4	5	5	4	4	3	5	5	5	4	3	2	5	2
SL-11-111-04-293	2.2	5	2	2		4	1	1	4	5	2	2		1	1	5	1	1	5	4	2	5	4	2	2	5	4	2	5	1	5	5	5	5	4.1	5	5	5	3	3	3	5	4	5	4	3	2	2	4
SL-11-112-04-294	3	4	2	4	2	4	4	4	1	1	1	2	2	2	2	3	1	1	4	5	5	5	4	5	5	4	2	2	5	1	5	4	4	4	4.5	4	5	4	5	4	4	5	4	5	5		2	5	3
SL-11-112-04-295	2.9	4	2	2	2	3	3	3	2	2	2	3	2	2	2	2	3	2	3	4	4	4	4	4	4	4	4	2	3	1	5	4	2	5	4.6	5	5	5	5	5	2	5	5	5	5		1	5	4
SL-11-112-04-296	3.7	4	1	2	2	2	2	2	1	2	2	2	2	2	2	1	3	3	1	1	4	4	4	4	4	4	1	1	1	1	5	5	5	5	4	4	3	3	2	3	4	3	3	4	4		2	5	5
SL-11-112-04-297	2.6	4	2	5	2	4	2	4	4	2	2	2	2	2	1	2	5	5	2	5	5	5	5	5	5	5	4	4	4	1	4	4	5	5	5	4	3	5	3	2	1	5	4	3	3		4	5	3
SL-11-113-04-298	2.2	4	2	1	3	4	2	1	4	4	1	3	5	1	2	4	1	2	5		5	5	5	1	1	1	4	2	2	1	5	4	5	5	3	3	5	4	5	5	5	5	4	5	5	3	1	5	1
QB-53-531-04-299	4	4	3	3	2	1	1	2	3	2	3	1	1	3	2	3	2	3	2	1	1	2	2	1	1	2	3	1	1	2	2	1	1	2	3.5	5	5	4	3	3	3	2	5	3	5	4	5	5	4
QB-53-532-04-300	2.9	4	3	3	3	3	3	3	3	3	3	3	3	3	3	3	3	3	3	3	3	3	5	3	3	2	2	2	2	2	3	3	3	3	3	5	4	5	5	5	5	5	5	5	5	3	1	5	5
QB-53-531-04-301	3.5	4	3	2	2	3	3	3	3	3	3	2	2	2	2	2	2	2	2	3	3	3	2	2	2	2	2	2	2	2	2	2	2	2	4.5	3	4	4	4	4	5	5	5	5	3	1	1	5	5
QB-53-533-04-302	3.8	2	3	3	3	1	1	2	2	2	2	2	3	3	3	1	1	1	1	1	1	1	2	2	2	2	2	2	2	2	1	3	3	3	4.1	4	4	4	3	3	4	5	5	5	5	2	1	4	3
QB-53-531-04-303	4.2	1	1	1	1	1	1	1	1	1	1	1	1	1	1	1	1	1	2	2	2	2	2	2	1	1	1	1	2	1	2	3	3	3	3.4	4	3	3	3	3	3	4	4	4	5	1	1	5	4
QB-53-531-04-304	4.2	1	1	2	2	1	1	1		1	1	1	1	1	1	1		1	1	1	1	1	5	1	1	1	1	1	1	1		1			4	4	4	4	4	4	4	4	4	4	4	1	1	4	5
TH-51-515-04-305	4.6	3	1	1	1	1	1	1	1	1	1	1	1	1	1	1	1	2	1	1	1	1	1	1	1	1	1	1	1	1	1	1	1	1	3.8	4	5	4	4	3	3	4	3	4	4	3	4	5	5
TH-51-515-04-306	4	1	1	1	1	1	1	1		2	2	1	1	1	1	4	2	1	1	1	1	2	1	2	2	1	1	1	1	1	3	4	1	1	4.4	4	3	4	4	4	5	5	5	5	5	1	5	5	4
TH-51-515-04-307	4	3	1	1	2	2	2	2	2	2	2	2	2	2	2	1	1	1	2	2	2	2	2	2	2	1	2	2	1	2	2	2	2	2	3.4	4	3	3	4	3	3	3	4	4	4	1	5	5	4
TH-51-515-04-308	4.6	1	1	1	1	1	1	1	1	1	1	1	1	1	1	1	1	1	1	1	1	1	1	1	1	1	1	1	1	1	1	1	1	1	4.6	4	5	5	5	5	4	4	4	5	3	4	4	4	4
TH-51-515-04-309	4.6	3	1	1	1	1	1	1	1	1	1	1	1	1	1	1	1	1	1	1	1	1	1	1	1	1	1	1	1	1	1	1	1	2	3.8	4	5	4	4	3	3	4	3	4	5	3	4	4	5
TH-51-515-04-310	4.6	4	1	1	1	1	1	1	1	1	1	1	1	1	1	1	1	1	1	1	1	1	1	1	1	1	1	1	1	1	1	1	1	2	3.6	4	5	4	3	3	3	4	3	4	4	1	4	5	5
TH-51-515-04-311	4.6	4	1	1	1	1	1	1	1	1	1	1	1	1	1	1	1	1	1	1	1	1	1	1	1	1	1	1	1	1	1	1	1	1	5	4	4	3	3	3	4	3	3	3	4	3	4	4	3
TH-51-515-04-312	4.5	4	1	1	1	1	1	1	1	1	1	1	1	1	1	1	1	1	1	1	1	1	1	1	1	2	1	1	1	1	2	2	2	2	3.6	4	4	4	3	3	4	3	4	4	5	2	2	4	4
QB-53-534-04-313	3.3	4	1	1	2	2	2	2	2	2	2	2	2	2	2	2	2	1	1	4	2	2	2	2	2	2	2	2	2	1	3	5	3	3	5	4	3	3	3	3	3	3	3	3	3	1	1	4	4
QB-53-531-04-314	3.2	4	2	2	2		2	2		3	3		4	3	3		1	1		2	2		2	2	2		2	2	2	2	2	2	2	2	2.9	4	4	3	2	3	3	2	3	3	4	1	4	5	5
QB-53-532-04-315	4.6	1	1	1	1	1	1	1	1	1	1	1	1	1	1	1	1	1	1	1	1	1	1	1	1	1	1	1	1	1	1	1	1	1	5	4	5	5	5	5	5	5	5	5		2	4	4	4
QB-53-537-04-316	4.6	4	1	1	1	1	1	1	1	1	1	1	1	1	1	1	1	1	1	1	1	1	1	1	1	1	1	1	1	1	1	1	1	1	4	5	3	3	3	3	3	3	3	3	4	2	3	5	4
QB-53-537-04-317	2.4	4	1	1	1		1	2	4	2	2	1	5	3	3	5	1	1	1	4	1	1	4	3	2	2	5		2	2	1	2	2	2	5	2	2	2	2	1	2	2	2	1	4	2	4	4	4
QB-53-537-04-318	2.1	4	1	1	1		1	2	4	2	2	1	5	2	2	5	1	1	1	4	1	1	4	3	3	2	5	2	3	1	2	5	2	3	3.5	4	5	3	3	3	3	3	4	4	4	2	3	4	4
QB-53-539-04-319	2	4	1	1	1		1	2	4	3	3	2	5	2	1	5	1	1	1	4	1	1	4	3	3	1	5	2	2	1	2	5	2	3	4	3	3	3	3	3	3	3	3	3	4	2	5	5	5
QB-53-539-04-320	2	4	2	1	1		1	2	4	2	2	2	5	2	2	5	2	1	1	4	1	1	4	3	3	3	5	3	3	1	3	5	3	3	5	4	3	3	2	2	2	3	3	3	4	2	2	4	4
QB-53-539-04-321	4.6	4	1	1	1	1	1	1	1	1	1	1	1	1	1	1	1	1	1	1	1	1	1	1	1	1	1	1	1	1	1	1	1	1	4	4	3	3	3	3	3	3	3	3	4	2	3	5	4
QB-53-539-04-322	3.8	1	1	2	2	1	1	1	1	1	1	1	1	1	1	1	1	1	1	1	1	1	5	1	1	1	1	1	1	1		5	1		4	4	4	4	4	4	4	4	4	4	4	1	1	4	5
QB-53-532-04-324	3.7	3	3	3	3	3	3	3	3	3	3	1	1	1	1	1	1	1	1	2	2	2	3	3	3	3	3	3	1	1	3	3	3	3	3.5	4	3	4	5	3	3	3	3	4	4	1	4	4	4
QB-53-512-04-325	3	5	1	2	1		1	1		1	1	2		2	2	1	1	1		4	1	2	1	1	1			2	1	1	2	5	1	2	3.5	4	3	4	3	3	3	4	4	4	4	2	2	4	4
QB-53-536-04-326	4.5	4	1	1	1	1	1	1	1	1	1	1	1	1	1	1	1	1	1	1	1	1	1	1	1	2	1	1	1	1	2	2	2	2	4	5	4	4	4	4	4	4	4	4	5	2	3	5	4
QB-53-512-04-327	3.6	5	2	2	2	2	1	2	2	2	2	1	2	2	2	2	2	1	2	2	2	2	2	2	3	2	2	2	2	2	2	2	2	2	4	4	4	4	4	4	4	4	4	4	4	2	4	4	4
SL-11-111-04-328	2.4	5	2	2	2		1	1		4	1	2		1	1		2	2	5	4	3	5	5	2	2	5		5	5	2	5	5	5	5	3.8	5	4	4	4	4	3	3	3	5	4	3	2	4	2
HB-32-321-01-329	4.3	5	2	2	1	2	1	1	1	3	3	1	2	3	3	1	1	1	1	1	1	2	2	2	2	1	1	1	1	1	1	2	2	2	4.3	5	3	5	4	4	4	4	5	5	5	5	4	4	5
HB-33-331-04-330	4.2	4	1	1	1	1	1	2	2	2	1	2	1	1	1	1	1	1	2	2	2	2	2	2	2	2	2	2	1	1	1	1	1	1	5	5	5	5	5	5	5	5	5	5	5	1	4	4	4
HB-33-331-04-331	4.6	3	1	1	1	1	1	1	1	1	1	1	1	1	1	1	1	1	1	1	1	1	1	1	1	1	1	1	1	1	1	1	1	1	5	5	5	5	5	5	5	5	5	5	5	1	4	4	4
HB-33-331-04-332	3.9	5	1	2	2	2	2	2	2	1	1	2	2	2	2	2	2	2	2	2	2	2	2	2	2	2	1	1	1	1	1	2	3	3	4	3	4	4	4	4	4	4	4	4	5	1	4	4	4
HB-33-331-04-333	4.3	5	1	2	2	1	2	1	1	1	2	2	2	1	1	2	1	1	1	1	1	2	1	1	2	1	1	2	1	2	1	1	1	2	4.5	4	5	5	4	4	5	4	5	4	5	3	3	3	4
HB-33-331-04-334	3.7	5	2	2	2	2	2	2	2	2	2	3	2	2	2	2	2	2	2	2	2	2	2	2	2	2	2	2	2	2	2	2	3	3	4	4	4	4	4	4	4	4	4	4	4	4	4	4	4
HB-33-331-04-335	3.7	2	2	2	2	2	2	3	3	3	2	2	2	2	2	2	2	3	2	2	2	2	2	2	2	3	2	2	2	2	3	3	3	3	4	4	4	4	4	4	4	4	4	4	4	3	3	4	4
HB-33-331-04-336	3.4	1	2	3	2	2	2	2	2	3	2	3	3	2	2	2	2	3	3	3	3	2	2	3	3	3	3	3	2	2	3	3	3	3	3.8	4	3	3	4	4	4	4	4	4	4	3	3	4	4
HB-33-331-04-337	4.2	1	1	1	2	1	1	1	1	2	2	2	1	1	1	1	1	1	1	1	1	1	2	2	2	2	1	2	2	1	3	3	3	3	3.8	4	4	4	3	4	4	3	4	4	4	3	4	4	4
HB-33-331-04-338	4.3	4	2	1	1	2	1	2	2	1	1	2	2	2	2	1	1	1	1	1	1	1	1	1	1	1	1	1	1	1	1	1	1	2	4.1	5	3	3	4	4	5	5	4	5	5	1	4	4	5
HB-33-331-04-339	3.8	2	2	2	2	2	2	2	2	2	2	2	2	2	2	2	2	2	2	2	2	2	2	2	2	3	2	2	2	2	2	2	2	2	4.3	5	4	5	3	5	4	5	3	5	4	1	4	4	5
HB-33-331-04-340	4.3	2	2	1	1	2	1	2	2	1	1	2	2	2	2	1	1	1	1	1	1	1	1	1	1	1	1	1	1	1	1	1	1	1	3.9	5	3	3	4	4	5	4	4	4	5	1	4	4	5
HB-33-331-04-341	3.9	4	1	2	2	2	2	2	2	2	2	2	2	2	2	2	2	2	2	2	2	2	2	2	2	2	2	2	2	2	2	2	2	2	4	5	3	3	4	4	4	5	4	5	5	1	4	4	5
HB-33-331-04-342	4.3	2	2	1	1	2	1	2	2	1	1	2	2	2	2	1	1	1	1	1	1	1	1	1	1	1	1	1	1	1	1	1	1	2	3.9	5	3	3	4	4	5	4	4	4	5	1	4	4	5
HB-33-331-04-343	4.3	4	2	1	1	2	1	2	2	1	1	2	2	2	2	1	1	1	1	1	1	1	1	1	1	1	1	1	1	1	1	1	1	2	4	5	3	3	4	4	5	4	4	5	5	1	4	4	5
HB-33-331-04-344	3.3	3	2	2	3	3	2	2	3	2	3	2	3	2	2	3	3	3	2	2	3	3	3	3	3	3	3	2	2	1	1	2	1	2	4.4	3	4	4	5	4	4	5	4	5	4	2	2	4	4
HB-33-331-04-345	4.1	2	1	1	2	1	1	1	2	1	1	2	1	2	1	2	2	1	2	1	2	3	2	1	2	1	2	2	2	1	2	1	1	1	3.8	4	4	4	5	3	4	3	3	4	4	1	4	4	4
HB-33-331-04-346	4	3	1	1	2	1	2	1	1	2	3	1	2	1	1	2	1	2	3	1	2	2	1	2	1	2	3	1	2	3	2	1	2	3	4	4	4	4	5	4	3	4	3	5	4	4	4	4	3
HB-33-331-04-347	4.6	1	1	1	1	1	1	1	1	1	1	1	1	1	1	1	1	1	1	1	1	1	1	1	1	1	1	1	1	1	1	1	1	1	4	4	4	5	3	4	4	3	5	4	5	2	4	5	5
HB-33-331-04-348	4.3	4	2	1	1	2	1	2	2	1	1	2	2	2	2	1	1	1	1	1	1	1	1	1	1	1	1	1	1	1	1	1	2	3	3.9	5	3	3	4	4	4	4	4	5	5	1	4	4	5
HB-33-331-04-349	4.3	4	1	1	1	1	1	1	2	2	2	1	1	1	1	2	2	2	2	2	2	2	2	2	2	2	1	1	1	1	1	1	1	1	4.3	5	4	4	4	4	5	4	4	5	1	1	4	4	4
HB-33-331-04-350	3.8	2	1	2	2	2	2	2	2	1	1	2	2	2	2	2	2	2	2	2	2	2	2	2	2	2	1	1	1	1	2	3	3	3	4	3	4	4	4	4	4	4	4	4	5	1	4	4	4
HB-33-331-04-351	3.2	3	3	2	2	2	2	2	2	3	3	3	3	3	3	3	3	3	3	3	3	2	2	2	2	2	2	3	3	3	3	3	3	3	3.4	4	3	3	3	3	3	4	4	4	3	3	3	4	3
HB-33-331-04-352	3	3	3	2	2	2	2	3	3	3	3	3	3	3	3	3	3	3	3	3	3	3	3	3	3	3	3	3	3	3	3	3	3	3	3.4	4	3	3	3	4	4	4	3	3	3	3	3	3	3
HB-33-331-04-353	3.2	2	2	2	2	3	3	3	3	3	2	2	3	3	2	3	2	3	3	3	3	3	3	3	3	3	3	3	3	3	3	3	3	3	3.5	3	3	3	3	3	4	4	4	4	3	3	3	3	3
HB-33-331-04-354	3.6	2	2	2	2	3	3	3	3	2	2	2	2	2	2	2	2	2	2	2	3	3	3	3	3	3	3	3	3	3	2	2	2	2	3.9	4	4	4	5	4	3	3	4	4	2	3	3	4	3
HB-33-331-04-355	3.2	2	2	2	3	3	3	3	3	3	3	3	3	3	3	3	3	3	3	3	3	2	2	2	2	2	3	3	3	3	3	3	3	3	3.5	4	4	4	3	3	3	3	4	4	2	3	4	4	4
HB-33-331-04-356	3.2	3	3	2	2	2	2	2	2	3	3	2	2	2	3	3	3	3	2	3	3	3	3	3	3	3	3	3	3	3	3	3	3	3	4	4	3	3	5	5	4	4	4	4	3	3	3	4	4
HB-33-331-04-357	3	3	3	3	3	3	3	3	3	3	3	3	3	3	3	3	3	3	3	3	3	3	3	3	3	3	3	3	3	3	3	3	3	3	3.5	4	3	3	3	3	4	4	4	4	3	3	3	3	3
HB-33-331-04-358	3.5	2	2	2	2	2	2	2	3	3	3	3	3	2	2	2	2	2	2	2	2	2	2	3	3	3	2	3	3	2	3	3	3	3	4.3	4	4	4	4	5	4	5	4	4	4	3	4	4	3
HB-33-331-04-359	3	3	3	2	2	2	2	2	3	3	3	3	3	3	3	3	3	3	3	3	3	3	3	3	3	3	3	3	3	3	3	3	3	3	3.6	3	3	3	3	4	4	4	4	4	3	3	3	4	3
HB-33-331-04-360	4	2	3	1	1	3	2	2	3	3	3	2	1	2	2	1	1	1	1	2	1	1	1	1	3	3	2	3	1	1	3	3	3	3	3.5	3	3	3	4	4	3	3	4	4	3	3	4	4	4
HB-33-331-04-361	3.2	3	3	3	2	3	3	2	3	3	2	2	3	3	2	3	3	3	3	2	3	2	3	3	3	3	3	3	1	1	1	3	3	3	3.8	3	3	3	3	4	4	4	4	5	3	2	3	3	3
HB-33-331-04-362	3.5	1	1	2	3	3	3	3	3	3	3	2	3	2	3	3	1	1	3	3	2	3	3	2	3	3	1	1	3	1	3	3	3	3	4	3	3	3	4	4	3	2	3	2	4	3	3	3	4
HB-33-331-04-363	3.8	3	3	2	2	3	2	2	1	1	1	1	2	2	2	1	1	1	2	2	2	3	2	3	3	3	2	3	1	1	3	3	3	3	4	3	3	3	4	3	2	3	3	3	3	3	3	3	4
HB-33-331-04-364	3.8	3	3	3	3	3	3	3	3	3	1	1	1	2	2	1	1	1	2	2	1	3	3	3	3	3	2	2	1	1	3	3	3	3	3.3	4	3	4	3	3	4	3	3	3	3	3	3	4	4
HB-33-331-04-365	3.9	2	3	2	2	3	3	2	1	1	1	1	2	2	2	1	1	1	1	2	2	3	3	3	3	3	2	3	1	1	1	2	3	3	3	3	3	4	4	3	3	2	3	2	3	3	4	4	4
HB-33-331-04-366	3.1	3	3	3	3	3	3	3	2	2	2	3	3	3	3	3	2	2	2	3	2	2	3	2	2	2	2	2	2	2	2	3	3	3	4	4	5	5	4	4	3	3	4	4	3	3	3	4	3
HB-33-331-04-367	3.5	3	3	3	3	3	3	3	2	2	2	3	2	2	2	2	2	3	3	2	2	2	2	2	2	2	2	2	2	1	2	3	3	3	3.4	4	4	4	4	3	3	3	3	3	3	3	3	4	3
HB-33-331-04-368	4.2	1	2	3	2	3	3	2	2	3	3	1	1	2	2	1	1	1	1	3	2	1	1	1	3	3	2	2	1	1	1	2	3	3	3	3	3	4	4	3	2	2	3	3	3	3	3	4	4
HB-33-331-04-369	3.8	2	2	3	3	2	2	3	3	3	2	3	2	2	3	1	1	1	3	2	2	2	1	1	3	3	2	2	1	1	3	3	3	3	3.4	4	2	3	4	4	3	4	4	3	4	2	4	5	5
HB-33-331-04-370	4	1	1	2	2	3	3	3	3	1	2	2	2	3	3	1	1	1	1	1	1	3	1	1	3	3	3	1	1	1	3	3	3	3	3.3	4	2	4	4	3	3	2	4	4	4	2	2	5	4
HB-33-331-04-371	3.3	3	1	2	3	3	1	3	3	2	3	3	2	3	3	2	1	1	3	2	3	3	3	3	3	3	3	2	3	1	1	3	3	3	3.5	4	4	4	3	4	3	2	4	4	4	2	4	5	5
HB-33-331-04-372	3.5	2	2	2	2	2	2	2	2	2	2	3	3	3	3	2	2	3	3	2	3	3	2	3	3	2	2	2	2	1	3	3	3	3	4.6	3	5	4	5	4	4	5	5	5	3	3	3	4	3
HB-33-331-04-373	3.4	3	3	3	3	2	2	2	3	3	3	3	3	3	3	2	2	2	3	2	2	3	2	2	2	3	2	2	2	1	2	3	3	3	3.8	4	4	4	4	4	3	4	4	3	3	3	3	4	3
HB-33-331-04-374	3.4	3	3	3	3	2	2	2	3	3	3	3	3	3	2	2	2	2	3	2	2	2	2	3	3	2	2	2	1	1	2	3	3	3	4.3	4	5	5	5	4	4	3	4	4	3	3	3	4	3
HB-33-331-04-375	3.5	3	3	3	3	3	3	3	3	3	3	3	2	2	2	3	2	2	3	2	3	3	2	2	2	1	1	3	3	3	3	3	3	3	4.3	4	5	5	5	4	4	3	4	4	3	3	3	4	3
HB-33-331-04-376	3.4	3	3	3	3	3	3	3	2	2	2	3	3	3	3	2	2	2	3	2	2	2	2	3	3	2	2	2	2	2	3	3	3	3	4.3	3	5	4	5	4	4	4	4	4	3	3	3	4	3
HB-33-331-04-377	3.5	3	3	3	3	3	3	3	2	2	2	3	2	2	2	2	2	2	3	2	2	2	2	2	2	2	2	2	2	1	3	3	3	3	4.1	4	5	5	5	4	4	3	3	4	3	3	3	4	3
HB-33-331-04-378	3.5	3	3	3	3	3	3	3	2	2	2	3	2	2	2	2	2	3	3	2	2	2	2	3	2	2	2	2	1	1	3	3	3	3	3.6	4	4	4	4	3	3	4	4	3	4	3	3	4	3
HB-33-331-04-379	3.7	2	3	2	2	2	3	3	2	2	2	2	2	2	2	2	2	2	2	2	2	3	3	3	2	3	2	2	2	2	2	2	2	2	2.9	4	2	3	3	3	3	3	3	3	4	1	5	5	5
HB-33-331-04-380	3.4	3	3	3	2	2	2	3	3	3	2	3	3	3	2	2	2	3	2	2	3	2	3	3	2	2	1	1	1	3	3	3	3	3	3.6	4	4	4	4	3	3	4	3	4	3	3	3	4	3
HB-33-331-04-381	3.5	3	3	3	3	3	2	2	2	3	2	2	3	3	3	2	2	3	3	2	2	3	2	3	3	2	2	2	1	1	3	3	3	3	3.6	4	4	4	3	4	4	3	3	4	3	3	3	4	3
HB-33-331-04-382	3.6	2	2	2	3	3	3	3	2	2	2	2	3	3	3	2	3	3	3	2	2	2	2	3	3	2	2	2	2	1	3	3	3	3	4.4	4	5	4	4	4	4	4	5	5	3	3	3	4	3
HB-33-331-04-383	3.6	2	2	2	3	2	2	3	3	3	3	2	3	3	3	2	2	3	3	2	2	3	2	3	3	2	2	1	1	2	3	3	3	3	4.5	4	5	5	4	4	4	4	5	5	4	3	3	4	3
HB-33-331-04-384	3.7	2	2	2	2	2	2	2	3	3	3	2	3	3	3	2	2	3	3	2	2	3	2	3	3	2	2	2	2	3	1	2	3	3	4.4	4	5	5	4	4	4	4	5	4	4	3	3	4	3
HB-33-331-04-385	3.6	2	2	2	3	3	3	3	3	3	3	2	3	3	3	2	2	3	3	2	3	3	2	3	2	2	2	2	2	1	2	3	3	3	4.4	4	5	4	4	4	4	5	4	5	3	3	3	4	3
HB-33-331-04-386	3.4	3	2	3	3	2	2	2	3	3	3	3	2	2	2	2	2	2	2	2	2	2	2	3	2	3	3	3	3	3	3	3	3	3	3.5	4	3	4	4	4	3	3	3	4	3	3	2	4	2
HB-33-331-04-387	3.6	2	2	2	2	3	2	3	2	2	2	2	2	2	2	3	3	3	2	2	2	2	2	2	3	3	2	2	2	1	3	3	3	3	4.4	4	5	4	4	4	4	5	4	5	3	3	3	4	4
HB-33-331-04-388	3.5	3	3	3	3	2	2	2	3	3	3	2	2	2	2	3	3	2	3	2	2	3	2	3	3	2	2	2	2	1	3	3	3	3	4.3	4	5	4	4	4	4	5	4	4	3	3	3	4	3
HB-33-331-04-389	3.7	2	3	2	2	2	2	3	3	3	3	2	2	2	2	2	2	2	3	2	2	3	2	2	3	3	2	2	2	2	3	3	3	3	4.3	4	5	4	4	4	4	4	4	5	3	3	3	4	3
HB-33-333-01-390	3.8	1	2	2	2	2	2	2	2	2		2	2	2	2	2	2	2	2	2	2	2	2	2	2	2	2	2	2	2	2	3	3	3	3.6	4	5	3	3	3	4	4	3	4	5	2	4	4	4
HB-33-333-01-391	4	1	2	2	2	1	2	1	1	2	2	2	2	2	2	1	1	1	2	2	2	2	2	2	2	2	2	2	1	1	3	2	2	3	4.9	4	5	5	5	4	5	5	5	5	5	2	4	4	4
HB-33-333-01-392	3.9	1	2	2	2	2	2	1	2	2	2	2	2	2	2	2	2	2	2	2	2	2	2	2	2	2	2	2	2	2	2	2	2	2	4.9	4	5	5	5	4	5	5	5	5	5	2	4	4	4
HB-33-333-01-393	3.9	1	2	2	2	2	1	2	2	2	2	2	2	2	2	2	2	2	2	2	2	2	2	2	2	2	2	2	2	2	2	2	2	2	4.4	4	4	5	4	4	4	5	4	5	5	2	4	4	4
HB-33-333-01-394	3.9	1	2	2	3	2	2	3	3	2	2	2	2	2	2	2	2	2	2	2	2	2	2	2	2	2	2	2	2	2	3	2	2	2	4.5	4	5	5	5	4	4	4	4	5	5	2	4	5	4
HB-33-333-01-395	3.9	1	2	2	2	1	2	2	2	2	2	2	2	2	2	2	2	2	2	2	2	2	2	2	2	2	2	2	2	2	2	2	2	2	4.5	4	5	5	5	5	4	4	4	4	4	2	4	4	4
HB-33-333-01-396	3.9	4	2	2	2	2	2	2	2	2	2	2	2	2	2	2	2	2	2	2	2	2	2	2	2	2	2	2	2	2	2	2	2	2	4.4	5	5	5	4	4	5	4	4	4	4	2	4	4	4
HB-33-333-01-397	3.1	2	2	1	1	2	2	2	2	2	2	2	3	3	3	2	2	3	4	4	3	3	2	2	2	1	4	5	4	1	5	4	4	5	3.8	4	5	4	3	3	3	4	4	4	4	3	4	4	4
HB-33-333-01-398	4.5	1	1	1	1	1	1	1	1	2	2	1	1	2	2	1	1	1	2	1	1	1	2	1	1	2	1	1	1	1	1	1	1	1	4.3	4	4	4	4	4	5	4	4	5	5	2	4	4	5
HB-33-333-01-399	3.6	4	3	2	2	4	2	2	2	2	2	2	2	2	2	2	2	2	2	2	2	2	2	2	2	2	2	2	2	2	2	2	2	2	4.5	4	5	5	5	4	4	4	4	5	4	2	4	4	4
HT-54-541-01-400	3.4	2	2	1	1	1	2	2	2	2	2	2	2	2	2	1	1	1	1	2	5	5	4	3	3	2	2	2	2	2	5	5	5	5	3.3	5	3	3	3	3	4	4	3	3	4	2	4	5	4
HT-54-541-01-401	3.9	2	1	2	1	2	1	1	2	1	1	2	2	2	1	1	1	1	1	1	1	2	2	2	1	4	2	2	1	1	2	3	3	3	4.6	4	4	4	5	5	5	5	5	4	4	4	2	4	4
HT-54-541-01-402	4	2	1	2	1	2	1	1	2	1	1	2	2	2	1	1	1	1	1	1	1	2	2	2	2	1	2	2	1	1	2	2	3	3	4.5	4	4	4	5	5	5	5	4	4	4	4	2	4	4
HT-54-541-01-403	3.4	2	2	2	2	2	2	2	2	2	5	3	4	4	4	1	1	1	1	2	3	3	2	4	2	2	1	4	5	5	5	5	1	4	4.1	5	5	4	4	4	4	4	4	4	5	2	5	4	4
HT-54-541-01-404	4	2	1	2	1	2	1	1	2	1	1	2	2	2	1	1	1	1	1	1	1	2	2	2	2	1	2	2	1	1	2	2	3	3	4.4	4	3	5	4	4	5	5	5	4	4	2	4	4	3
HT-54-541-01-405	3.9	2	1	2	1	2	1	1	2	1	1	2	2	2	1	1	1	1	1	1	1	2	2	2	2	1	2	2	1	1	2	3	3	3	4.4	4	3	5	4	4	5	5	5	4	4	2	4	4	3
HT-54-541-01-406	3.9	2	1	2	1	2	1	1	2	1	1	2	2	2	1	1	1	1	1	1	1	2	2	2	1	1	2	2	1	1	2	3	3	3	4.1	4	4	2	4	5	4	5	4	5	5	5	4	3	4
HT-54-541-01-407	3.5	1	2	2	2	2	1	1	2	2	2	2	2	2	2	1	1	1	1	2	2	2	3	3	3	3	3	3	3	1	5	5	5	5	4.3	4	4	3	4	5	4	5	4	5	5	5	4	3	4
HT-54-541-01-408	3.7	1	1	1	2	2	1	1	2	2	2	1	2	2	2	2	1	1	1	2	2	1	2	2	2	2	4	4	4	1	4	3	3	5	3.8	4	3	5	4	4	3	2	5	4	4	2	2	4	4
HT-54-541-01-409	3.8	1	1	1	2	1	1	1	2	2	2	1	2	2	2	1	1	1	1	2	2	1	2	2	2	2	4	4	4	1	4	3	3	5	3.8	4	3	5	4	4	3	2	5	4	4	2	2	4	4
HT-54-541-01-410	3	4	5	4	3	4	4	3	3	1	1	1	1	1	1	4	4	1	1	2	2	4	4	5	5	1	4	4	5	1	1	4	4	5	5	5	5		5	5	5	5	5	5	5	5	4	5	3
HT-54-541-01-411	3.3	2	2	2	2	2	2	2	2	2	2	2	2	2	2	3	3	2	2	2	4	4	4	4	4	4	2	2	2	2	4	4	4	4	3.5	3	3	4	3	3	4	3	4	4	4	2	4	4	3
HT-54-541-01-412	4.4	2	1	2	5	1	1	2	2	2	1	1	1	2	1	1	1	1	1	1	1	1	1	2	1	1	1	2	5	1	1	2	2	2	3.9	3	3	3	3	4	4	4	5	5	4	1	1	4	4
HT-54-541-01-413	3.4	2	2	2	2	2	2	2	2	2	2	2	2	2	2	2	2	2	2	2	4	4	4	4	4	4	2	2	2	2	4	4	4	4	3.9	4	3	4	4	4	4	4	4	4	4	2	4	5	4
HT-54-541-01-414	4.4	2	1	2	5	1	1	2	2	2	2	1	1	2	1	1	1	1	1	1	1	2	1	1	5	1	1	1	2	1	1	2	2	2	3.9	3	3	3	3	4	4	4	5	5	4	1	1	4	4
HT-54-541-01-415	4.3	2	2	1	1	2	2	1	1	2	2	1	1	2	2	1	1	2	2	1	1	2	2	1	2	2	1	1	2	2	2	2	2	2	3	2	3	3	3	3	3	3	3	3	2	2	4	4	4
HT-54-541-01-416	4.2	4	2	2	1	1	2	1	1	1	1	1	1	1	1	1	2	1	2	1	1	2	1	2	1	1	1	2	5	1	5	5	5	5	4.9	5	5	5	4	5	5	5	5	5	5	1	5	5	5
HT-54-541-01-417	4.3	2	1	2	5	1	1	2	2	2	1	1	2	1	1	1	1	1	1	1	1	1	1	5	5	1	1	1	2	1	1	2	2	2	3.9	3	3	3	3	4	4	4	5	5	4	1	1	4	4
HT-54-541-01-418	3.8	4	1	2	2	2	2	2	2	2	2	2	2	2	2	2	2	2	2	1	1	2	2	2	2	2	2	2	2	1	4	4	4	4	5	5	5	5	5	5	5	5	5	5	4	3	4	2	2
HT-54-541-01-419	3.8	4	1	2	1	2	2	2	2	2	2	2	2	2	2	2	1	1	2	1	1	2	2	2	2	2	2	2	4	1	4	4	4	4	5	5	5	5	5	5	5	5	5	5	5	1	5	5	5
HB-32-321-04-420	3.3	3	2	4	3	4	4	4	3	3	2	2	3	4	3	2	2	3	4	3	2	2	3	3	4	2	3	2	4	3	3	2	2	3	3.4	4	3	4	3	3	3	4	4	3	4	4	4	4	4
HB-32-321-04-421	3.4	2	4	4	2	2	5	4	2	2	3	1	1	2	3	3	4	2	2	5	5	3	3	3	2	2	2	3	2	2	3	3	3	3	2.8	4	2	2	3	3	4	3	3	2	4	3	4	4	5
HB-32-321-04-422	4.1	3	2	2	1	2	1	1	1	3	3	1	2	3	3	1	1	1	1	1	1	2	4	2	2	1	1	1	1	1	1	2	2	2	4.3	5	3	5	4	4	4	4	5	5	5	3	4	4	5
HB-32-321-04-423	4.3	3	2	2	1	2	1	1	1	3	3	1	2	3	3	1	1	1	1	1	1	2	2	2	2	1	1	1	1	1	1	2	2	2	4.3	5	3	5	4	4	4	4	5	5	5	3	4	4	5
HB-32-321-04-424	4.2	4	2	2	1	2	1	1	1	3	3	1	2	3	3	1	1	1	1	1	1	2	2	2	2	1	1	1	1	1	1	3	3	3	4.3	5	3	5	4	4	4	4	5	5	5	5	4	4	5
HB-32-321-04-425	4.4	4	2	2	1	2	1	1	1	3	3	1	2	3	3	1	1	1	1	1	1	2	2	2	2	1	1	1	1	1	2	1	2	2	4.3	5	3	5	4	4	4	4	5	5	5	3	4	4	5
HB-32-321-04-426	4.4	1	2	2	1	1	1	1	3	3	1	1	2	3	3	1	1	1	1	1	1	2	2	2	2	1	1	1	1	1	1	1	2	1	4.1	4	3	4	3	4	4	5	5	5	5	3	4	4	5
HB-32-321-04-427	2.4	3	3	3	2	3	4	4	5	5	4	4	3		3	5	2	5	3	3	4	3	4	4	4		5	5	4	3	2	3	3	4	2	3	3	3	3	3	3	4	4	4	3	4	4	5	4
HB-32-321-04-428	2.6	2	3	2	3	4	5	4	3	4	4	3	4	3	4	5	3	2	5	3	2	3	4	5	4	3	2	3		4	2	5	4	3	4.8	4	4	4	5	5	5	5	5	5	4	4	4	4	4
HB-32-321-04-429	2.4	2	3	2	4	3	5	3	3	4	4	5	5	4	5	3	4	2	5	3	4	3	4	3	4	5	4	3	4	3	3	4	5	5	4.3	3	4	5	5	3	4		4	5	4	4	4	4	4
HB-32-321-04-430	2.6	2	3		4	3	3	3	4	5	4	4	4	4	2	1	1	2	3	4	5		5	4	4	4	3	4	4	3	4	5	5	5	3.1	3	2	3	4	4	3	3	2	4	2	4	4	4	5
HB-32-321-04-431	3.1	4	2	1	1	4	2	4	1	2	3	2	3	5	4	3	3	4	5	2	2	2	3	5	4	2	2	3	2	4	4	4	4	5	3.4	4	4	2	3	4	3	5	2	4	3	3	4	5	4
HB-32-321-04-432	3.7	3	3	4	4	3		4	4	2	2	2	2	2	2	2	2	1	1	2	2	1	2	3	3	3	2	3	1	1	4	3	5	4	3.9	5	3	4	3	4	4	4	5	4	5	1	4	4	4
HB-32-321-04-433	3.8	3	3	4	4	3	3	4	4	2	2	2	2	2	2	2	2	1	1	2	2	1	2	3	3	3	2	3	1	1	4	2	5	4	3.9	5	3	4	3	4	4	4	5	4	5	2	3	4	4
HB-32-321-04-434	3.5	1	2	1	3	3	3	4	4	4	2	1	3	1	2	1	2	2	3	1	4	3	3	2	2	3	4	5	2	2	3	5	5	5	5	4	2	3	2	3	3	2	3	2	3	3	4	5	4
LC-61-611-01-435	3.2	1	2	3	3	2	4	3	3	3	3	2	3	2	2	3	3	2	1	2	3	3	3	3	3	2	4	3	2	2	3	4	4	4	4.3	4	4	4	3	3	5	5	5	5	4	3	4	5	4
LC-61-611-01-436	3.2	4	4	4	3	3	3	3	3	3	3	3	4	4	4	3	3	2	2	2	1	2	1	2	3	2	3	4	5	4	3	2	3	3	4	3	4	4	4	3	3	5	5	4	4	4	5	3	4
LC-61-611-01-437	3.1	3	2	2	2	2	2	3	4	4	4	2	4	4	4	1	1	1	2	4	4	4	2	2	4	4	4	4	2	2	4	4	4	5	4.1	5	5	4	4	3	3	5	4	5	4	2	1	4	5
LC-61-611-01-438	2.6	4	4	4	3	3	3	2	2	3	5	5	5	4	4	3	4	3	2	3	4	3	2	1	1	1	3	3	3	2	2	3	1	3	2	3	4	4	5	5	4	5	4	4	4	4	5	3	4
LC-61-611-01-439	3.2	4	4	5	5	4	4	3	3	4	5	5	4	3	2	2	2	2	2	2	1	1	1	2	3	3	3	2	2	2	3	1	4	4	3.9	3	4	4	4	4	4	4	4	3	4	4	5	4	5
LC-61-611-01-440	2.7	4	4	5	3	4	3	5	4	4	5	3	4	5	5	4	2	3	1	2	3	3	3	4	4	5	3	2	3	4	5	4	3	2	3	2	3	4	2	3	4	3	2	3	3	3	4	2	3
LC-61-611-01-441	3.3	2	2	2	3	2	2	2	4	4	4	2	4	4	2	1	1	1	2	2	2	4	2	2	2	4	4	4	2	2	4	4	4	4	3.4	4	3	4	3	3	3	5	3	3	3	3	2	4	2
LC-61-611-01-442	3.3	4	4	3	3	3	3	5	5	4	4	3	2	1	1	1	2	3	1	3	4	4	4	4	3	3	3	2	2	1	1	1	2	3	4	3	4	4	4	4	3	5	5	3	4	4	3	3	3
LC-61-611-01-443	2.8	5	2	1	2	3	4	5	5	5	4	4	3	3	3	3	3	2	2	2	3	4	4	4	4	3	3	3	4	4	3	2	2	1	2	3	4	4	3	3	3	4	5	4	4	3	4	4	5
LC-61-611-01-444	2.7	4	4	3	4	5	2	4	4	2	3	2	1	3	4	4	3	5	5	4	5	4	5	4	3	5	2	1	5	3	5	5	1	5	3.8	5	3	2	4	5	4	3	4	5	4	3	3	3	4
LC-61-611-01-445	3.6	2	2	2	2	2	2	3	2	2	3	2	3	2	4	1	2	1	1	1	2	4	2	2	2	4	4	4	2	2	4	3	2	4	4.1	4	5	5	4	3	3	5	3	5	3	2	2	5	4
LC-61-611-01-446	3.4	2	2	2	2	2	2	2	2	2	1	1	2	2	2	2	2	2	4	4	4	4	4	3	3	3	3	3	4	3	3	2	4	4	3.5	3	3	3	2	3	4	4	4	5	3	4	4	4	3
LC-61-611-01-447	3.7	2	1	2	1	2	2	2	1	2	3	2	3	2	1	2	2	1	1	2	1	2	1	2	1	1	2	2	1	1	2	3	3	3	4	5	4	3	4	3	4	4	5	5	3	4	3	5	4
LC-61-611-01-448	2.1	3	4	5	3	4	5	4	3	5	4	4	5	3	4	5	4	4	5	3	3	5	3	5	4	3	5	4	5	4	5	3	5	4	2	5	3	4	3	4	5	4	3	5	4	3	4	4	5
LC-61-611-01-449	4	1	1	1	1	2	2	1	1	1	1	2	2	2	2	1	1	1	1	1	1	2	2	2	1	1	2	2	1	1	2	3	3	4	3	3	3	3	3	3	3	3	3	3	4	4	4	5	4
LC-61-611-01-450	3.9	1	1	2	1	2	2	1	2	2	1	2	2	2	2	1	1	1	2	2	2	3	2	2	2	2	2	3	2	1	3	3	3	3	3.9	3	4	4	3	3	4	4	4	5	3	4	3	3	4
LC-61-611-01-451	3.2	1	2	3	2	4	3	4	3	3	4	3	5	5	5	1	5	3	3	3	4	3	5	5	5	5	1	2	2	1	2	3	4	4	4.6	4	5	4	4	4	5	5	5	5	4	4	4	4	4
LC-61-612-01-452	3.5	1	2	1	2	1	2	1	2	4	4	4	2	1	2	1	1	1	1	4	4	4	1	2	1	5	2	1	2	1	4	4	4	4	3.6	4	3	3	2	3	4	4	5	5	3	4	4	4	3
LC-61-612-01-453	4.1	1	2	2	2	2	1	1	2	1	2	4	2	1	1	1	1	2	2	1	2	3	2	1	1	2	1	2	2	2	2	1	2	2	3.9	4	4	4	5	5	3	2	4	4	4	4	3	4	4
LC-61-612-01-454	2.9	2	2	1	2	2	4	4	5	5	5	4	3	3	3	1	2	4	4	2	1	1	4	4	1	1	4	1	1	1	1	5	5	5	3.3	3	4	4	3	3	3	3	3	3	3	4	3	4	3
LC-61-612-01-455	3.3	1	2	1	2	2	2	2	4	4	4	4	4	4	5	1	1	1	5	2	2	2	2	5	2	2	2	1	1	1	1	5	5	5	3.8	3	3	4	3	3	4	4	4	5	4	4	3	3	3
LC-61-612-01-456	3.5	1	1	1	2	1	4	4	1	4	4	5	4	4	4	1	4	2	3	1	3	3	1	3	2	2	1	2	1	2	5	5	5	5	4.1	4	4	4	4	4	4	4	4	5	3	3	4	4	4
LC-61-612-01-457	3.5	1	2	1	1	1	2	1	2	3	3	1	4	1	4	4	1	1	4	1	1	4	1	3	1	4	2	5	2	1	1	5	5	5	3.9	4	4	4	3	4	4	4	4	4	4	3	4	4	4
LC-61-612-01-458	3.4	1	1	3	3	2	2	2	2	2	3	2	3	3	3	2	2	4	4	3	3	3	2	2	3	2	2	2	2	2	2	5	5	4	2.8	4	3	3	2	2	3	3	3	3	3	3	3	3	2
LC-61-612-01-459	2.9	4	4	4	2	2	2	4	5	2	4	4	2	4	4	4	4	5	4	4	2	4	3	2	4	2	2	2	2	2	2	2	1	2	3.3	5	3	3	2	2	4	4	4	4	3	4	2	4	2
LC-61-612-01-460	2.3	3	5	5	5	2	4	2	5	5	5	2	5	5	5	2	3	3	5	2	3	2	5	5	3	3	5	3	2	2	5	5	5	5	3.8	4	4	2	2	2	5	5	5	5	4	4	3	3	2
LC-61-612-01-461	3.3	4	3	3	4	4	4	3	3	2	2	2	1	1	3	1	3	2	4	5	5	4	3	2	2	2	3	4	3	2	3	2	4	3	4	3	4	4	4	4	4	4	4	4	4	4	4	5	4
LC-61-612-01-462	2.5	2	2	1	2	2	2	2	5	4	3	4	2	2	2	2	1	1	4	4	2	2	5	5	5	5	5	2	2	2	2	5	5	5	4.1	4	4	3	3	3	5	5	5	5	4	4	4	3	3
LC-61-612-01-463	3.9	1	2	2	2	2	1	1	2	1	4	4	4	1	1	1	1	2	2	1	2	2	2	4	1	2	1	2	2	2	2	1	2	2	4.6	4	5	4	4	4	5	5	5	5	5	4	4	2	3
LC-61-612-01-464	2.8	2	2	1	2	2	2	2	5	4	3	4	2	2	3	2	1	1	4	4	2	2	5	5	5	5	2	2	2	2	2	5	5	5	4	4	4	4	3	3	4	5	4	5	4	4	3	3	4
LC-61-612-01-465	2.5	4	4	4	4	4	4	5	4	4	4	4	4	4	4	4	5	2	2	3	3	3	2	1	3	3	3	3	3	3	3	5	5	5	2	4	3	3	2	3	4	4	4	4	3	4	3	4	3
LC-61-612-01-466	3.3	2	1	2	2	2	2	2	4	4	4	4	1	2	2	1	2	2	1	2	2	1	2	2	2	2	4	2	2	2	2	5	5	5	5	4	5	5	5	5	5	5	5	5	4	4	4	4	3
LC-61-612-04-467	3	3	3	2	3	3	4	4	4	4	4	4	1	2	2	2	1	1	2	4	4	2	4	3	2	2	2	4	4	4	4	4	4	4	3.9	5	4	3	3	3	4	5	4	5	4	4	3	4	4
LC-61-612-04-468	3.4	2	1	2	2	2	1	2	2	1	4		2	4	2	2	1	1	1	2	4	4	4	4	4	4	1	1	1	1	2	4	4	4	4.6	4	5	4	4	4	5	5	5	5	4	4	3	4	4
LC-61-612-04-469	3.5	1	2	2	1	2	2	4	4	4	4	4	2	2	2	1	1	2	1	2	1	2	1	2	1	1	4	4	4		1	4	5	5	4	3	4	3	3	3	5	5	5	4	4	4	4	3	4
LC-61-612-04-470	4.1	1	2	2	2	1	2	2	4	4	4		2	2	1	2	1	1	1	2	1	1	1	4		4	1	4	4	1	4	1	1	1	4	3	3	3	3	3	3	3	3	3	4	4	4	3	4
LC-61-612-04-471	3.8	1	2	1	2	2	1	2	2	4	4	4	1	2	2	1	1	1	1	2	4	4	1	4	1	2	2	1	1	1	1	4	4	4	3.5	4	3	4	4	3	3	3	4	4	3	4	4	3	4
HT-53-531-04-472	3.2	2	2	2	2	2	2	2	2	2	2	2	2	2	2		4	2	2	4	4	4	4	4	4		2	2	3	2	3	3	3	3	3.5	3	3	3	3	3	4	4	4	4	4	2	4	4	4
HT-53-531-04-473	3.8	3	1	2	1	2	2	2	2	2	2	2	2	2	2	2	1	1	2	1	1	2	2	2	2	2	2	2	4	1	4	4	4	4	5	5	5	5	5	5	5	5	5	5	5	1	5	5	5
HT-53-531-04-474	3.7	3	1	1	2	1	1	2	1	1	1	2	2	2	2	1	1	1	2	2	2	3	3	3		2	2	2	2	1	3	4	5	5	5	5	2	2	2	2	3	3	2	2	4	2	4	5	4
HT-53-531-04-475	4.4	2	1	2	5	1	1	2	2	2	1	1	1	2	1	1	1	1	1	1	2	1	1	5	1	1	1		1	1	2	2	2	2	3.9	3	3	3	3	4	4	4	5	5	4	1	1	4	4
HT-53-531-04-476	3.2	2	4	2	2	2	2	2	2	2		1	2	2		2	5	2		4	4	4	4	4	4	4	2	4	4	2	5	5	5	5	3.4	4	3	4	3	3	5	2	4	3	4	2	4	1	3
HT-53-531-04-477	4	2	2	2	2	2	2	2	2	2	2	1	2	2	2	2	2	2	2	2	2	2	2	2	2	1	1	1	1	2	2	2	2	2	4	4	4	4	4	4	4	4	4	4	4	5	4	4	4
HT-53-531-04-478	3.9	1	2	1	2	2	1	1	1	2	2	1	1	1	1	2	2	1	1	2	2	2	2	2	3	3	3	3	3	1	3	3	1	5	4.3	4	4	3	4	5	4	5	4	5	5	5	4	5	4
HT-53-531-04-479	4.1	1	2	1	1	1	1	1	1	1	1	1	1	1	1	1	1	1	1	1	2	2	2	2	1	2		3	3	1	3	3	1	1	4.3	4	4	3	4	5	4	5	4	5	5	5	4	5	4
HT-53-531-04-480	4.5	3	1	1	1	1	1	1	1	1	1	1	1	1	1	1	1	1	1	1	1	1	1	1	1	1	1	1	1	1	2	2	2	3	4.9	5	5	5	5	5	5	5	5	4	5	1	2	5	4
HT-53-531-04-481	4	1	1	2	2	2	2	2	2	2	1	2	2	2	2	2	2	2	2	2	2	2	2	2	2	2	2	2	2	2	2	1	1	1	5	4	5	5	5	5	5	5	5	5	4	2	4	4	4
HT-53-531-04-482	3.9	1	2	2	1	2	2	2	2	2	2	2	2	2	2	2	2	2	2	2	2	2	2	2	2	2	2	2	2	2	2	2	2	2	4.1	4	4	5	4	4	4	4	4	4	4	3	4	4	4
HT-53-531-04-483	3.7	2	2	2	2	2	2	2	2	2	2	2	2	2	2	2	2	2	2	2	2	2	2	2	2	3	2	2	2	2	2	3	3	3	4.6	5	5	5	4	4	5	4	5	5	5	2	4	4	4
HT-53-531-04-484	3.6	1	2	2	2	3	3	3	3	3	3	2	3	3	2	2	2	2	2	2	3	3	2	3	2	3	3	3	3	3	3	3	3	3	5	4	5	5	5	5	5	5	5	5	5	3	4	4	4
HT-53-531-04-485	3.3	2	3	2	2	2	2	2	2	2	2	2	3	3	3	3	3	3	3	3	2	2	3	3	3	3	2	2	2	2	2	3	3	3	4.5	4	5	5	4	4	4	4	5	5	5	2	4	4	4
HT-53-531-04-486	3.6	2	3	2	2	3	3	3	3	2		2	2	2	2	2	2	2	2	2	2	2	2	3	3	3	3	3	2	2	2	3	3	3	4.3	4	5	5	4	4	4	4	4	4	5	3	4	4	4
HB-33-333-01-487	3.7	1	2	2	2	1	2	2	2	3	3	2	2	2	2	2	3	2	3	3	2	2	2	2	2	2	2	2	2	2	3	3	3	3	4.4	4	5	5	5	4	4	4	4	4	5	2	4	4	4
HB-33-333-01-488	3.7	1	2	2	2	3	3	3	2	2	2	2	3	3	3	2	3	2	3	2	2	3	2	2	3	3	2	2	2	2	2	3	3	3	4.4	4	5	5	4	4	4	4	4	5	5	3	4	4	4
HB-33-333-01-489	3.6	1	2	2	2	2	3	3	2	2	2	2	3	3	3	3	3	2	3	3	2	2	2	2	2	2	2	2	2	2	2	2	3	3	4.3	4	5	5	4	4	4	4	4	4	5	3	4	4	4
HB-33-333-01-490	3.3	1	2	2	2	3	3	3	3	3	3	2	3	4	4	4	3	3	3	3	2	3	2	2	3	5	3	3	2	2	3	3	3	3	4	4	4	4	4	4	4	4	4	4	5	2	4	5	4
HB-33-333-01-491	3.8	2	2	2	2	2	2	2	2	2	2	2	2	2	2	2	2	2	2	2	2	2	2	2	2	2	2	2	2	2	2	2	2	2	4.4	4	4	4	5	5	5	4	4	4	4	2	4	4	4
HB-33-333-01-492	3.7	1	2	2	2	2	2	2	2	2	2	2	3	3	3	2	3	2	3	2	2	2	2	3	2	3	2	3	2	2	2	3	3	3	4.4	4	5	5	5	4	4	4	4	4	5	2	4	4	4
HB-33-333-01-493	4	1	1	2	2	2	2	2	2	2	1	2	2	2	2	2	2	2	2	2	2	2	2	2	2	2	2	2	2	2	2	1	1	1	4.8	4	5	5	5	4	4	5	5	5	4	2	4	4	4
HB-33-333-01-494	3.9	2	2	2	2	2	2	2	2	2	1	2	2	2	2	2	2	2	2	2	2	2	2	2	2	2	2	2	2	2	2	1	1	1	4.9	4	5	5	4	5	5	5	5	5	4	2	4	4	4
HB-33-333-01-495	3.9	1	2	2	2	2	2	2	2	2	2	2	2	2	2	2	2	2	2	2	2	2	2	2	2	2	2	2	2	2	2	2	2	2	4.3	4	4	5	4	4	4	4	5	4	4	2	4	4	4
HB-33-333-01-496	3.8	2	2	2	2	2	2	2	2	2	2	2	2	2	2	2	2	2	2	2	2	2	2	2	2	2	2	2	2	2	2	2	2	1	4.3	4	4	5	5	4	4	4	4	4	4	2	4	4	4
HB-33-333-01-497	4.3	1	2	2	1	1	1	1	2	2	2	1	1	2	2	2	2	2	2	1	1	2	1	2	2	2	2	2	2	2	2	2	2	2	5	4	5	5	5	5	5	5	5	5	4	2	4	4	4
HB-33-333-01-498	4.1	1	2	2	2	2	2	2	2	2	2	1	1	2	2	2	2	2	2	2	2	2	2	2	2	2	2	2	2	2	2	2	2	1	5	4	5	5	5	5	5	5	5	5	4	2	4	4	4
HB-33-333-01-499	4.2	2	2	2	2	2	2	2	2	2	2	1	1	1	2	2	2	2	2	1	1	2	2	2	2	2	2	2	2	2	2	1	1	1	5	4	5	5	5	5	5	5	5	5	4	2	4	4	4
HB-33-333-01-500	4.1	2	2	2	2	2	2	2	2	2	2	1	1	1	1	2	2	2	2	2	2	2	1	2	2	2	2	2	2	2	2	2	2	2	4.6	4	5	4	4	5	5	5	4	5	4	2	4	4	4
LC-62-621-06-01	4.6	3	1	1	1	1	1	1	1	1	1	1	1	1	1	1	1	1	1	1	1	1	1	1	1	1	1	1	1	1	1	1	1	1	5	5	5	5	5	5	5	5	5	5	5	5	5	5	5
LC-62-621-06-02	3.6	3	3	3	3	1	2	3	2	2	2	2	2	2	2	2	2	2	2	2	2	2	2	2	2	2	2	2	2	3	3	3	3	3	4	5	3	3	3	3	3	3	3	3	5	4	3	3	2
LC-62-621-06-03	3.6	4	2	2	4	4	2	2	2	2	2	2	2	2	2	2	2	2	2	2	2	2	2	2	2	2	2	2	2	2	2	2	2	2	4	3	3	3	3	3	3	3	3	3	4	4	4	4	4
LC-62-621-06-04	3.6	4	4	4	4	2	1	1	1	2	2	2	2	2	2	2	2	2	2	2	2	2	2	2	2	2	2	2	2	2	2	2	2	4	3	3	3	3	3	3	3	3	3	3	4	4	3	5	5
LC-62-621-06-05	3.8	2	2	2	2	2	2	2	2	2	2	2	2	2	2	2	2	2	2	2	2	2	2	2	2	2	2	2	2	2	2	2	2	2	3.6	4	4	4	3	3	4	3	4	4	4	4	4	4	4
LC-62-621-06-06	3.8	2	2	2	2	2	2	2	2	2	2	2	2	2	2	2	2	2	2	2	2	2	2	2	2	2	2	2	2	2	2	2	2	2	3	4	3	3	3	3	3	3	3	3	4	4	4	4	4
LC-62-621-06-07	4.6	1	1	1	1	1	1	1	1	1	1	1	1	1	1	1	1	1	1	1	1	1	1	1	1	1	1	1	1	1	1	1	1	1	3.4	4	3	4	4	4	3	3	3	3	4	4	4	4	4
LC-62-621-06-08	3	4	2	2	2	4	4	2	2	2	2	2	2	2	2	2	2	2	2	4	2	2	2	4	4	4	4	4	4	4	4	4	4	4	3.4	4	3	3	4	4	4	3	3	3	4	4	4	4	4
LC-62-621-06-09	2.9	4	4	2	1	1	1	1	1	1	1	1	1	1	1	1	1	1	5	5	5	2	3	3	3	3	5	1	1	1	4	5	5	3	4.3	4	4	5	4	4	4	4	4	5	4	2	4	5	4
LC-62-621-06-10	2.2	4	4	4	4	4	4	4	4	4	4	4	4	4	4	4	4	4	4	4	4	4	4	4	4	4	4	4	4	4	4	4	4	4	4	4	4	4	4	4	4	4	4	4	4	4	4	4	4
LC-62-621-06-11	1.4	5	5	5	5	5	5	5	5	5	5	5	5	5	5	5	5	5	5	5	5	5	5	5	5	5	5	5	5	5	5	5	5	5	3	5	5	5	5	5	5	5	5	5	5	5	5	5	5
LC-62-621-06-12	3	3	3	3	3	3	3	3	3	3	3	3	3	3	3	3	3	3	3	3	3	3	3	3	3	3	3	3	3	3	3	3	3	3	3	4	3	3	3	3	3	3	3	3	4	4	4	4	4
LC-62-621-06-13	1.4	5	5	5	5	5	5	5	5	5	5	5	5	5	5	5	5	5	5	5	5	5	5	5	5	5	5	5	5	5	5	5	5	5	2	5	5	5	5	5	5	5	5	5	5	5	5	5	5
LC-62-621-06-14	3.8	2	2	2	2	2	2	2	2	2	2	2	2	2	2	2	2	2	2	2	2	2	2	2	2	2	2	2	2	2	2	2	2	2	3	4	3	3	3	3	3	3	3	3	4	4	4	4	4
LC-62-621-06-15	3.9	3	4	1	1	2	1	2	2	1	2	1	2	1	1	1	3	1	1	1	3	1	1	1	2	2	1	3	1	1	3	5	5	5	3.6	3	3	4	4	4	3	4	3	4	4	1	4	2	4
LC-62-621-06-16	4.6	1	1	1	1	1	1	1	1	1	1	1	1	1	1	1	1	1	1	1	1	1	1	1	1	1	1	1	1	1	1	1	1	1	3.4	4	3	4	4	4	3	3	3	3	4	4	4	4	4
LC-62-621-06-17	4.6	1	1	1	1	1	1	1	1	1	1	1	1	1	1	1	1	1	1	1	1	1	1	1	1	1	1	1	1	1	1	1	1	1	4.1	3	5	4	3	4	3	5	4	5	3	1	1	4	4
LC-62-621-06-18	4.4	1	3	1	1	1	1	1	1	1	2	2	2	1	2	1	1	1	2	1	1	2	1	2	1	2	1	1	1	1	1	1	1	1	5	4	1	3	3	3	3	3	3	2	5	2	1	1	1
LC-62-621-06-19	3.6	2	2	2	2	1	1	1	4	4	4	2	2	2	2	2	2	2	4	2	2	2	2	2	2	2	2	4	1	4	4	4	4	4	3.4	4	3	2	4	4	3	4	3	4	4	4	3	3	3
LC-62-621-06-20	3.5	4	4	4	2	2	2	2	2	2	3	2	2	2	2	2	4	2	2	2	4	2	2	2	2	2	2	2	2	2	3	3	3	3	4	4	4	4	4	4	4	4	4	4	4	2	4	5	5
LC-62-621-06-21	4.2	1	1	2	2	2	1	1	1	1	1	1	1	1	1	1	4	1	4	2	2	2	4	1	2	1	1	1	1	1	1	1	3	3	3.3	4	4	2	3	4	3	4	3	3	4	1	5	5	3
LC-62-621-06-22	4.6	3	1	1	1	1	1	1	1	1	1	1	1	1	1	1	1	1	1	1	1	1	1	1	1	1	1	1	1	1	1	1	1	1	4	5	4	4	4	4	4	4	4	4	4	2	2	1	1
LC-62-621-06-23	4.6	1	1	1	1	1	1	1	1	1	1	1	1	1	1	1	1	1	1	1	1	1	1	1	1	1	1	1	1	1	1	1	1	1	3.3	4	3	3	2	2	4	4	4	4	4	1	4	4	2
LC-62-621-06-24	4.6	1	1	1	1	1	1	1	1	1	1	1	1	1	1	1	1	1	1	1	1	1	1	1	1	1	1	1	1	1	1	1	1	1	4.1	4	5	5	4	4	3	4	4	4	5	1	1	1	1
LCH-63-635-6-1	3.3	2	3	2	5	4	2	2	4	5	4	1	2	2	2	2	1	2	2	5	4	2	4	2	3	5	4	5	5	2	4	1	4	5	3.6	3	3	4	5	4	3	2	3	5	5	4	5	5	5
LCH-63-635-6-2	3.4	2	3	2	4	5	5	4	5	4	5	2	2	2	2	2	2	2	2	2	2	4	4	2	3	5	4	2	4	2	4	2	4	5	3.5	3	4	3	5	3	2	3	3	5	5	5	4	4	5
LCH-63-634-6-3	3.5	2	3	2	4	5	2	4	5	4	5	1	2	2	2	2	2	2	2	2	2	4	4	2	3	5	4	2	4	2	4	2	4	5	3.8	3	4	3	5	3	2	5	3	5	5	5	4	4	5
LCH-63-637-6-4	3.7	2	3	2	4	5	4	5	5	4	5	1	2	2	2	2	5	2	2	2	3	4	2	3	5	4	2	4	2	4	2	4	4	5	3.8	3	4	3	5	3	2	3	5	5	5	5	4	5	4
LCH-63-633-6-5	3.4	2	3	2	5	4	2	2	4	5	4	1	2	2	2	2	1	2	2	5	4	2	2	2	3	5	4	5	5	2	4	2	4	5	3.6	3	3	4	5	4	3	2	3	5	5	4	5	5	5
LCH-63-639-6-6	3.3	2	3	2	5	4	2	2	4	5	4	1	2	2	2	1	5	2	2	5	4	2	4	2	3	5	4	5	5	2	4	2	4	5	3.6	3	3	4	5	4	3	2	3	5	5	4	5	5	4
LCH-63-639-6-7	3.2	2	3	2	5	4	2	2	4	5	4	1	2	2	2	2	1	2	2	5	4	2	4	2	3	5	4	5	5	2	4	2	4	5	3.6	3	3	4	5	4	3	2	3	5	5	4	5	5	5
LCH-63-635-6-8	3.3	2	3	2	5	4	2	2	5	4	5	1	2	2	2	1	5	2	2	5	4	2	4	2	3	5	4	5	5	2	4	2	4	5	3.6	3	4	3	5	4	3	2	3	5	5	5	4	5	5
LCH-63-635-6-9	3.6	2	3	2	5	4	4	5	5	4	5	1	2	2	2	1	2	2	1	2	2	4	4	2	3	5	4	5	5	2	4	2	4	5	3.8	3	4	3	5	5	3	2	3	5	5	5	4	4	5
LCH-63-635-6-10	3.6	2	2	4	5	5	4	5	4	5	4	2	2	2	2	2	2	2	2	2	4	4	2	4	5	4	2	4	2	4	2	4	2	4	3.5	3	4	3	5	3	2	3	3	5	5	5	4	4	5
LCH-63-639-6-11	3.4	2	3	2	4	5	4	4	5	4	5	2	2	2	2	2	2	2	2	2	2	4	4	2	4	5	4	2	4	2	2	2	4	5	3.5	3	4	3	5	3	2	3	3	5	5	5	4	4	5
LCH-63-636-6-12	3.2	2	3	2	5	4	2	2	4	5	4	1	2	2	2	2	1	2	2	5	4	2	4	2	3	5	4	5	5	2	4	2	4	5	3	3	3	3	3	3	3	3	3	3	4	4	5	5	5
LCH-63-634-6-13	3.2	2	3	2	5	4	2	2	4	5	4	1	2	2	2	2	1	2	5	4	2	4	2	3	5	4	5	5	2	4	2	4	5	5	4	3	4	4	4	4	4	4	4	4	4	4	5	5	5
LCH-63-637-6-14	3.2	2	3	2	5	4	4	2	2	4	5	4	1	2	2	2	2	1	2	2	5	4	2	4	2	3	5	4	5	5	2	4	2	4	3.4	3	2	4	5	4	3	2	3	4	4	4	5	5	5
LCH-63-636-6-15	3	2	3	2	5	4	2	2	4	5	4	1	2	2	2	2	1	2	2	5	4	2	4	2	3	5	4	5	2	4	2	4	5	5	3.4	3	2	4	5	4	3	2	3	4	4	4	5	5	5
LCH-63-635-6-16	3.2	2	3	2	5	4	2	2	4	5	4	1	2	2	2	2	1	2	2	5	4	2	4	2	3	5	4	5	5	2	4	2	4	5	3.6	3	3	4	5	4	3	2	3	5	5	4	5	5	5
LCH-63-635-6-17	3.3	2	3	2	5	4	2	2	5	4	5	1	2	2	2	1	5	2	2	5	4	2	4	2	3	5	4	5	5	2	4	2	4	5	3.6	3	4	3	5	4	3	2	3	5	5	5	4	5	5
LCH-63-639-6-18	3.2	2	3	2	5	4	2	2	4	5	4	1	2	2	2	2	1	2	2	5	4	2	4	2	3	5	4	5	5	2	4	2	4	5	3.6	3	3	4	5	4	3	2	3	5	5	4	5	5	5
LCH-63-637-6-19	3.2	2	3	2	5	4	2	2	4	5	4	1	2	2	2	2	1	2	2	5	4	2	4	2	3	5	4	5	5	2	4	2	4	5	3.6	3	3	4	5	4	3	2	3	5	5	4	5	5	5
LCH-63-635-6-20	3.3	2	3	2	5	4	2	2	4	5	5	1	2	3	2	1	5	2	2	5	4	2	4	2	3	5	4	2	4	2	4	2	4	5	3.6	3	4	3	5	4	3	2	3	5	5	4	5	5	5
LCH-63-634-6-21	3.2	2	3	2	5	4	2	2	4	5	4	1	2	2	2	2	1	2	2	5	4	2	4	2	3	5	4	5	5	2	4	2	4	5	3.6	3	3	4	5	4	3	2	3	5	5	4	5	5	5
LCH-63-637-6-22	3.2	3	3	2	4	2	2	4	5	4	4	1	2	2	2	2	1	2	2	5	4	2	4	2	3	5	4	5	5	2	4	2	4	5	3.4	5	1	3	4	5	4	3	2	5	5	4	5	5	4
LCH-63-639-6-23	3.4	2	3	2	5	4	2	2	4	5	4	1	2	2	2	2	1	2	2	5	4	2	2	2	3	5	4	5	5	2	4	2	4	5	3.9	3	3	4	5	4	3	2	5	5	5	4	5	5	5
LCH-63-636-6-24	2.9	2	3	2	5	4	2	2	4	5	4	1	2	2	2	2	1	2	2	5	4	2	3	5	4	5	5	2	4	2	4	5	4	5	3.8	3	3	4	5	5	3	2	3	5	5	4	5	4	5
LCH-63-639-6-25	3.2	2	3	2	5	4	2	2	4	5	4	1	2	2	2	2	1	2	2	5	4	2	4	2	3	5	4	5	5	2	4	2	4	5	3.6	3	3	4	5	4	3	2	3	5	5	4	5	5	5
LC-71-713-6-1	2.8	2	2	2	2	2	2	2	2	3	3	4	4	2	3	3	1	2	2	2	2	1	4	4	4	5	5	2	3	4	5	2	5	5	2.8	4	3	2	3	2	3	3	3	3	4	3	4	4	4
LC-71-713-6-2	2.8	3	3	2	3	4	4	5	5	4	4	2	2	3	3	4	2	4	3	4	5	3	3	2	4	4	4	2	3	3	4	4	3	4	3.8	2	4	5	5	5	2	4	4	1	2	3	5	5	5
LC-71-713-6-3	2.6	4	4	5	4	4	4	3	3	2	2	4	3	3	3	3	2	2	2	4	4	4	4	4	2	2	2	2	2	2	4	4	4	4	3	3	3	3	3	3	3	3	3	3	3	3	3	3	3
LC-71-713-6-4	2.9	2	2	2	3	2	2	3	3	3	3	5	2	2	2	1	1	1	2	2	2	2	5	4	2	4	4	4	4	4	4	4	4	4	3	3	3	3	3	3	3	3	3	3	3	3	4	4	3
LC-71-712-6-5	2.4	3	2	2	4	4	4	4	4	2	2	5	5	2	2	2	1	2	2	2	2	2	4	5	5	2	5	5	5	5	5	5	5	5	3.4	5	4	4	4	3	3	3	4	2	4	4	4	4	4
LC-71-713-6-6	3	4	4	4	3	4	4	4	2	2	2	2	4	4	4	2	2	2	2	4	4	4	4	4	2	2	2	2	2	2	2	2	2	2	2.9	3	3	3	2	4	3	3	2	3	3	4	4	4	5
LC-71-713-6-7	2.8	1	1	2	1	3	3	3	4	4	1	2	2	2	2	4	4	2	3	4	4	4	3	3	2	2	5	5	5	2	5	5	2	5	4	3	4	4	4	4	4	4	4	4	4	3	2	4	4
LC-71-713-6-8	3.2	2	2	2	2	2	2	3	2	2	2	1	2	2	2	2	2	2	3	4	4	4	4	4	2	2	4	4	4	1	2	3	4	5	2	3	3	3	2	3	2	3	2	3	3	3	3	3	3
LC-71-713-6-9	3	1	1	1	2	2	1	1	2	2	2	4	4	2	2	1	1	1	1	2	2	2	4	4	4	4	4	4	4	4	4	4	4	4	3	3	3	4	3	3	2	2	3	4	3	3	4	4	4
LC-71-713-6-10	3.8	2	3	2	2	2	2	3	2	3	3	2	2	2	2	2	3	3	2	1	1	2	2	2	2	3	2	3	2	3	2	3	2	3	2.8	4	3	3	4	2	3	3	2	2	3	3	3	3	3
LC-71-713-6-11	3.6	5	5	2	3	3	1	3	3	1	3	3	1	5	2	2	3	4	4	1	3	3	2	2	1	2	2	1	2	2	2	2	2	2	3.6	4	3	3	3	4	4	4	4	4	4	3	3	3	3
LC-71-713-6-12	3.3	1	1	2	1	1	1	1	1	1	2	3	2	1	2	3	2	1	3	4	2	3	1	4	2	1	2	3	4	2	5	5	5	5	5	2	2	2	2	2	2	2	2	2	2	4	2	2	3
LC-71-713-6-13	3.4	2	2	2	3	3	2	2	2	2	2	4	4	2	2	2	1	1	1	2	2	2	2	4	4	4	2	5	5	5	2	2	4	5	3.1	3	3	3	4	3	2	3	4	3	3	3	4	4	3
LC-71-713-6-14	3.2	2	2	1	4	4	4	1	5	1	1	2	5	5	3	2	4	4	1	3	3	2	3	5	5	1	3	3	2	4	5	2	2	1	2.8	4	3	3	3	3	3	3	2	2	4	4	4	5	4
LC-71-713-6-15	3.3	3	3	3	3	2	2	2	2	2	2	1	2	2	2	2	2	2	2	4	4	4	4	4	3	2	2	2	4	2	3	3	2	3	3.4	4	4	4	4	3	3	3	3	3	3	4	5	4	4
LC-71-713-6-16	3.8	2	1	2	2	2	2	2	2	2	2	2	2	2	2	2	2	2	2	2	2	2	2	2	2	2	2	2	2	2	2	2	2	2	3	4	3	3	3	3	3	3	3	3	3	3	3	3	3
LC-71-713-6-17	3.8	3	2	1	1	1	2	1	1	2	2	1	1	1	1	2	3	3	4	2	3	3	1	1	2	2	3	3	3	4	4	4	4	4	4.3	5	5	5	4	4	4	4	4	4	4	4	4	4	4
LC-71-713-6-18	2.9	2	2	2	3	3	2	2	3	3	3	4	4	2	2	1	1	1	2	2	1	1	2	2	2	2	5	5	5	5	5	5	5	5	5	2	2	2	2	2	2	2	2	2	2	4	4	5	5
LC-71-713-6-19	2.4	4	2	2	1	2	1	3	3	5	5	3	5	1	1	4	2	2	3	4	3	4	5	4	4	2	3	2	1	1	3	2	3	3	3	3	3	3	3	3	3	3	3	3	3	4	4	4	4
LC-71-713-6-20	3.9	1	1	1	2	2	2	1	2	2	3	3	3	1	1	2	2	1	1	1	1	1	1	1	1	2	2	2	2	2	2	2	2	2	3	2	3	3	3	3	3	3	3	3	5	3	3	3	3
LC-71-713-6-21	3	3	3	3	3	3	3	3	3	3	3	3	3	3	3	3	3	3	3	3	3	3	3	3	3	3	3	3	3	3	3	3	3	3	5	5	4	4	4	4	4	4	4	4	4	3	2	4	4
SL-81-811-6-1	3.2	5	5	5	5	5	3	3	3	4	4	2	2	2	2	2	3	3	3	2	1	2	2	2	2	2	2	3	2	5	5	5	2	5	3	2	3	3	3	3	3	3	3	3	4	5	5	5	5
SL-81-811-6-2	3.5	2	2	3	5	2	2	2	2	2	2	1	2	2	1	1	1	1	2	2	2	2	2	2	2	4	4	2	1	1	4	5	5	5	4.3	2	5	5	4	4	4	4	4	4	4	3	4	5	5
SL-81-811-6-3	3.8	2	2	3	2	2	2	2	2	2	2	2	2	2	2	2	2	2	2	2	2	2	2	2	2	2	2	2	2	2	2	2	2	2	3.1	2	3	3	3	3	3	3	3	4	4	2	3	3	3
SL-81-811-6-4	2.2	4	4	4	4	4	4	4	4	4	4	4	4	4	4	4	4	4	4	4	4	4	4	4	4	4	4	4	4	4	4	4	4	4	5	5	4	4	4	4	4	4	4	4	4	4	4	4	4
SL-81-811-6-5	3	2	2	2	2	4	4	4	2	2	2	2	2	2	2	3	3	3	4	4	2	2	2	2	4	4	4	2	3	2	5	5	5	5	3.1	2	4	4	3	3	3	2	3	3	3	3	3	4	4
SL-81-811-6-6	3	2	2	2	3	5	5	5	2	2	2	2	2	2	2	3	3	3	3	3	2	2	2	4	4	4	5	1	2	1	5	5	5	5	3.5	3	3	4	3	4	4	3	4	3	3	3	3	4	3
SL-81-811-6-7	3.2	5	2	2	2	2	2	2	2	2	2	2	2	2	2	2	2	2	2	2	2	2	2	2	2	5	2	2	2	5	5	5	5	5	3	3	3	3	3	3	3	3	3	3	4	5	5	3	5
SL-81-811-6-8	3.8	2	2	3	3	2	2	2	3	3	3	2	2	3	4	1	2	2	3	1	1	3	2	3	3	3	2	3	3	2	4	4	5	4	3.5	3	3	4	4	4	2	3	4	4	4	3	4	4	4
SL-81-811-6-9	3.3	4	4	4	4	4	2	2	2	2	2	2	2	2	2	2	2	2	2	2	2	2	3	3	3	3	2	2	2	2	2	4	5	5	3.8	3	3	4	3	4	4	4	4	4	5	2	2	4	4
SL-81-811-6-10	3.7	2	2	2	2	2	2	2	2	2	2	2	2	2	2	2	2	2	2	2	2	2	3	3	3	2	2	2	2	2	3	2	3	2	3	3	3	3	3	3	3	3	3	3	3	3	3	3	3
SL-81-811-6-11	2.5	4	4	4	4	4	4	4	4	5	2	5	5	5	4	4	2	1	3	3	5	2	1	1	3	2	4	5	2	3	4	3	2	5	2.8	5	1	1	3	4	4	2	3	4	3	3	4	3	2
SL-81-811-6-12	4	1	2	2	2	3	3	3	2	2	5	2	2	2	2	2	2	2	1	2	2	2	2	2	2	1	1	1	2	2	2	2	2	2	4.8	3	4	5	5	5	5	5	5	4	5	3	3	5	5
SL-81-811-6-13	4.1	1	2	2	1	2	2	2	3	2	3	1	2	1	1	2	1	1	1	2	2	3	2	2	1	1	2	3	1	2	2	1	1	2	3.1	2	3	4	4	3	3	2	3	3	4	3	5	5	4
SL-81-811-6-14	3	3	3	3	3	3	3	3	3	3	3	3	3	3	3	3	3	3	3	3	3	3	3	3	3	3	3	3	3	3	3	3	3	3	5	4	4	4	4	4	4	4	4	4	4	2	3	3	3
SL-81-811-6-15	3.4	2	2	2	2	2	3	2	2	2	2	3	2	4	3	2	3	3	2	2	2	2	3	2	2	4	2	4	4	4	4	4	4	4	4.4	2	4	4	5	5	5	4	4	4	5	1	5	5	5
SL-81-811-6-16	3.1	5	5	5	5	5	2	2	2	2	2	2	2	2	2	2	2	2	2	2	2	2	4	4	4	4	2	2	2	2	2	4	5	5	3.8	3	3	4	3	4	4	4	4	4	5	1	1	4	5
SL-81-811-6-17	2.3	5	5	2	5	1	1	2	5	5	5	2	2	2	2	2	5	2	2	5	5	5	5	5	5	5	5	5	5	5	5	5	5	5	4	3	4	4	4	5	3	4	4	4	4	4	3	5	4
SL-81-811-6-18	2.7	2	2	3	2	2	1	2	2	5	2	2	2	1	1	1	1	5	2	5	5	2	5	5	5	5	5	5	5	5	5	5	5	2	3.9	2	4	4	4	4	4	4	3	4	4	2	4	4	4
SL-81-811-6-19	3.8	1	1	1	2	2	1	1	3	3	3	2	2	2	2	1	1	1	1	1	1	1	2	3	3	1	2	3	3	3	1	5	5	5	5	2	3	3	3	3	2	2	2	3	4	4	5	5	5
SL-81-811-6-20	2.9	1	1	2	2	2	2	2	3	3	3	3	3	3	2	2	1	2	2	2	2	1	4	4	4	2	5	5	5	5	5	5	5	5	3.9	2	4	4	4	4	4	4	3	4	4	4	4	5	5
SL-81-811-6-21	2.1	3	3	3	3	2	2	2	3	3	3	5	3	3	3	2	2	2	2	5	5	5	5	5	5	3	5	5	5	5	5	5	5	5	5	2	3	3	3	3	3	2	2	2	4	4	4	4	4
SL-81-811-6-22	2.8	2	2	2	3	3	1	2	5	5	5	4	4	2	1	1	1	1	2	2	2	3	3	3	1	1	5	1	1	5	5	5	5	5	3.9	3	4	4	4	5	4	4	3	3	4	4	4	4	4
SL-81-811-6-23	2.4	3	3	3	3	3	3	3	5	5	5	5	5	3	3	1	1	1	1	1	5	5	5	5	5	5	5	5	5	5	5	5	5	5	4.3	3	5	5	5	5	3	3	4	4	4	4	4	4	4
SL-81-811-6-24	2.4	2	2	2	5	2	1	1	2	2	2	5	1	1	1	5	5	2	2	5	2	2	2	2	5	5	5	5	5	5	5	5	5	5	3.8	3	4	4	4	4	4	4	3	3	4	2	4	4	4
SL-81-811-6-25	3	3	3	3	3	3	3	3	3	3	3	3	3	3	3	3	3	3	3	3	3	3	3	3	3	3	3	3	3	3	3	3	3	3	3.9	5	4	3	4	4	4	4	4	4	2	3	4	2	2
SL-81-811-6-26	3.1	1	2	3	4	5	4	4	5	5	2	2	3	4	5	2	2	3	3	3	4	5	3	4	5	1	5	5	5	3	4	4	5	3	4.1	3	4	4	5	5	4	4	4	3	2	3	4	3	2
SL-81-811-6-27	1.8	3	5	5	5	5	4	5	5	4	5	5	5	3	5	2	5	4	5	5	5	2	4	5	5	5	5	3	2	2	4	5	4	4	3.5	2	1	4	4	5	4	3	3	4	3	3	4	3	3
SL-81-811-6-28	1.8	4	4	5	4	4	4	5	5	4	5	4	5	4	4	4	4	4	4	5	5	5	5	5	5	5	5	4	4	5	5	4	5	4	2	3	4	4	5	5	4	5	5	4	3	3	2	2	4
SL-81-811-6-29	2.5	1	2	3	4	5	2	1	1	3	3	3	3	5	5	5	3	2	4	4	4	4	4	4	4	5	5	5	5	3	3	4	4	4	3.8	4	1	3	4	4	4	5	4	5	3	5	2	3	4
SL-81-811-6-30	2.2	3	2	2	4	4	4	4	4	4	4	5	5	5	5	4	4	3	2	3	3	3	5	5	4	5	3	5	5	3	5	5	5	3	4.1	5	4	2	4	4	4	5	5	5	4	4	4	4	5
NA-91-913-6-524	3.3	3	3	3	3	2	2	2	3	3	3	2	2	2	2	1	1	2	2	1	1	2	2	5	5	2	5	5	5	2	5	5	5	5	5	3	3	3	3	2	2	2	2	2	4	4	4	4	4
NA-91-912-6-525	3	3	3	2	2	3	3	3	3	3	3	3	2	2	2	2	2	2	2	3	3	2	3	3	3	2	4	4	4	4	4	4	4	4	5	5	3	3	3	2	2	2	3	2	4	3	3	4	4
NA-91-912-6-526	3	3	3	3	3	3	3	3	3	3	3	3	3	3	3	2	2	2	2	2	3	3	3	3	3	2	3	4	4	2	4	5	5	5	3	5	3	3	3	3	3	3	3	3	5	4	4	4	4
NA-91-912-6-527	2.8	3	2	2	2	3	3	3	3	3	3	4	3	3	3	1	1	1	1	3	3	2	3	3	3	2	4	4	4	1	4	5	5	5	4.4	4	5	4	5	5	4	4	4	4	4	4	4	4	4
NA-91-912-6-528	2.1	5	5	5	5	5	4	5	4	5	4	4	4	4	4	4	5	4	4	4	5	5	5	5	4	4	4	4	4	5	3	3	5	5	3	4	4	4	4	4	4	4	4	4	4	3	4	3	3
NA-91-913-6-529	2.9	3	2	2	3	2	2	2	2	3	3	3	2	3	3	2	2	1	1	3	2	2	3	3	4	2	4	4	4	4	4	5	4	4	4	2	4	4	4	4	4	4	4	4	4	4	4	4	4
NA-91-914-6-530	2.3	3	3	3	3	3	3	3	3	3	4	4	4	1	1	1	1	1	3	4	4	4	5	5	5	5	5	5	5	5	5	5	5	5	4.1	2	5	4	4	5	4	3	4	4	4	4	4	4	4
NA-91-915-6-531	2.9	2	2	2	2	3	3	2	2	2	3	4	2	2	2	2	2	2	2	3	2	2	3	3	4	2	4	4	4	2	5	5	5	5	3.6	2	5	4	4	4	3	3	3	3	4	4	4	5	5
NA-91-916-6-532	2.6	3	3	2	2	2	2	2	2	2	2	4	2	2	2	2	2	2	2	2	2	2	5	5	2	5	5	5	5	5	5	5	5	5	5	2	3	3	3	4	2	2	2	2	4	4	4	4	4
NA-91-917-6-533	2.3	2	2	2	2	2	2	2	5	5	5	2	5	5	5	5	5	5	2	2	5	5	5	5	5	5	5	5	5	5	5	5	5	5	2.5	2	3	3	3	3	2	2	2	2	4	4	4	4	4
NA-91-917-6-534	2.9	2	2	2	3	2	2	2	3	3	3	4	3	3	3	2	2	2	2	3	2	2	3	3	3	2	4	4	4	4	4	4	4	4	5	2	3	3	3	3	2	2	2	2	4	3	3	3	3
NA-91-913-6-535	2.9	3	3	3	3	3	3	3	2	2	2	2	2	4	4	4	4	4	4	4	4	4	4	4	4	4	4	4	4	4	2	2	3	3	3.3	3	4	4	3	3	3	3	3	3	5	4	4	5	5
NA-91-914-6-536	2.8	1	1	1	2	2	1	1	3	3	3	3	3	2	2	2	2	2	2	2	2	2	5	5	2	5	5	5	2	5	5	5	5	5	5	3	3	3	2	2	2	2	2	2	4	4	4	4	4
NA-91-915-6-537	3	2	3	3	3	3	3	3	3	3	3	3	2	2	2	1	1	1	1	4	4	4	4	4	4	4	4	4	4	4	4	4	4	4	5	3	3	3	3	3	2	2	2	2	4	4	4	4	4
NA-91-916-6-538	2.4	3	3	3	3	5	5	5	5	5	5	5	5	5	1	1	1	1	4	4	4	4	4	4	4	4	4	4	4	4	4	4	4	4	3	3	3	3	3	3	3	3	3	3	4	4	4	4	4
NA-91-912-6-539	3.1	2	2	2	2	4	2	2	4	4	4	2	2	2	2	1	1	1	2	4	4	4	4	4	4	4	4	4	4	4	4	4	4	4	4	2	4	4	4	4	4	4	4	4	3	4	4	5	3
NA-91-911-6-540	2.9	2	2	2	2	2	2	2	3	3	3	2	2	2	2	2	2	2	2	2	2	2	5	5	2	5	5	5	2	5	5	5	5	5	4	3	4	4	4	4	4	4	4	4	4	4	4	5	5
NA-91-911-6-541	2.7	2	2	2	2	2	2	2	2	2	4	2	2	2	2	2	2	2	4	4	5	5	5	5	5	5	5	5	5	5	5	5	5	5	5	2	5	5	5	5	5	5	5	5	5	4	4	4	4
NA-91-911-6-542	3.3	2	2	2	2	2	2	2	3	3	3	3	3	2	2	2	2	2	2	3	3	2	2	3	3	2	3	3	3	2	3	3	5	5	4	3	4	4	4	4	4	4	4	4	4	4	4	4	4
NA-91-911-6-543	2.7	2	2	2	2	2	2	2	3	3	4	4	2	2	2	2	2	2	2	2	3	4	5	5	5	5	5	5	5	5	5	5	5	5	4.1	2	4	3	5	5	3	5	3	5	4	3	4	5	4
NA-91-911-6-545	2.7	2	2	2	3	2	2	2	5	5	5	5	2	2	2	1	1	1	1	2	2	2	5	5	5	4	5	5	5	5	5	5	5	5	4	3	4	4	4	4	4	4	4	4	4	3	2	4	4
NA-91-911-6-546	2.5	2	2	2	2	2	2	2	2	2	2	4	4	2	2	2	2	2	2	2	2	2	5	5	5	5	5	5	5	5	5	5	5	5	3.5	2	4	4	4	4	3	3	3	3	4	4	4	4	4
NA-91-911-6-547	2.9	1	1	1	2	2	1	1	2	2	2	3	3	2	2	1	1	1	2	2	2	2	5	5	5	5	5	5	5	5	5	5	5	5	3.6	4	3	3	3	4	4	4	4	4	4	3	3	4	3
NA-91-911-6-548	2.4	2	2	2	2	2	2	2	3	3	3	5	5	2	2	1	1	2	2	2	2	2	5	5	5	2	5	5	5	5	5	5	5	5	3	2	3	3	3	3	3	3	3	3	4	4	4	4	4
DN-102-1021-6-1	3.1	4	4	4	4	4	4	4	4	4	4	4	4	4	4	2	2	4	4	1	1	4	4	4	4	4	2	2	2	2	2	2	2	2	3.9	2	3	5	5	5	3	2	4	4	4	1	4	4	4
DN-102-1021-6-2	3.1	3	3	3	3	4	4	4	4	4	4	2	4	4	4	2	2	2	2	1	1	4	4	4	4	4	2	5	4	2	5	5	5	5	4	2	3	5	5	5	4	4	3	3	3	2	3	3	3
DN-102-1021-6-3	2.2	4	4	4	4	4	4	4	4	4	4	4	4	4	4	4	4	4	4	4	4	4	4	4	4	4	4	4	4	4	4	4	4	4	3.6	5	2	5	5	5	3	3	3	3	4	2	3	4	4
DN-102-1021-6-4	2.5	4	4	4	4	2	2	2	5	5	5	4	4	4	4	2	2	2	2	2	2	5	5	5	5	5	3	5	5	5	5	5	5	5	3.5	2	3	5	5	5	3	2	2	3	4	2	4	4	4
DN-102-1021-6-5	1.4	5	5	5	5	5	5	5	5	5	5	5	5	5	5	5	5	5	5	5	5	5	5	5	5	5	5	5	5	5	5	5	5	5	3.3	5	2	4	4	4	3	3	3	3	3	2	3	3	3
LCH-65-651-6-1	3.2	2	2	2	3	2	2	1	1	2	2	2	2	4	2	5	2	2	2	2	2	2	2	2	4	2	2	2	2	5	5	5	5	5	3.8	2	4	4	4	4	3	3	3	5	4	2	2	5	5
LCH-65-651-6-2	2.2	2	3	2	3	2	2	2	5	5	5	5	4	4	4	1	1	1	5	5	1	5	5	5	5	5	5	5	5	5	5	5	5	5	3.6	3	2	5	4	4	3	2	4	5	4	3	4	4	4
LCH-65-651-6-3	3.2	2	2	3	2	2	2	3	3	3	2	3	4	4	4	4	4	4	1	1	2	2	3	2	2	2	3	2	5	2	2	2	2	2	3.4	3	2	5	4	4	3	2	3	4	5	3	3	4	4
LCH-65-652-6-4	2.7	4	4	2	2	1	1	5	5	5	4	2	2	1	1	3	3	4	4	4	4	4	4	4	4	4	4	4	4	4	4	4	4	4	4.4	3	4	5	5	4	3	5	4	5	3	4	5	2	5
LCH-65-652-6-5	3	5	5	5	5	2	4	2	3	4	2	1	1	1	2	2	2	1	1	1	4	2	4	2	4	2	5	5	1	5	5	5	5	5	3.3	2	2	5	5	5	3	1	2	3	4	2	3	4	4
DN-101-1012-6-1	3.4	2	2	2	2	2	2	2	2	2	2	2	2	2	2	2	2	2	2	3	3	3	3	3	3	3	3	3	3	3	3	3	3	3	5	2	5	5	5	5	5	5	5	5	5	4	4	4	4
DN-101-1011-6-2	3.5	1	1	1	1	2	2	2	2	2	2	2	1	1	1	1	1	1	1	3	3	3	3	3	3	3	4	4	4	4	4	4	4	4	5	2	5	5	5	5	5	5	5	5	4	4	4	4	4
DN-101-1012-6-3	3.4	2	2	2	2	3	3	3	2	2	2	2	2	2	2	2	2	2	2	3	3	3	3	3	3	3	3	3	3	3	3	3	3	3	5	2	5	5	5	5	5	5	5	5	3	4	4	4	4
DN-101-1012-6-4	3.4	2	2	2	2	2	2	2	2	2	2	2	2	2	2	2	2	2	2	3	3	3	3	3	3	3	3	3	3	3	3	3	3	3	5	2	5	5	5	5	5	5	5	5	3	3	3	3	3
DN-101-1011-6-5	3.5	1	1	1	1	1	1	1	2	2	2	2	2	2	2	2	2	2	2	3	3	3	3	3	3	3	3	3	3	3	3	3	3	3	5	2	5	5	5	5	5	5	5	5	5	4	4	4	4
DN-101-1011-6-6	3.6	1	1	1	1	1	1	1	1	1	1	1	2	2	2	2	2	2	2	3	3	3	3	3	3	3	3	3	3	3	3	3	3	3	3.1	2	3	5	5	1	3	2	3	3	4	3	4	3	3
DN-101-1011-6-7	3.3	2	2	2	2	2	2	2	2	2	2	2		4	2	2	2	2	3	3	3	3	3	3	3	3	3	3	3	3	3	3	3	3	5	2	5	5	5	5	5	5	5	5	4	3	4	4	4
DN-101-1011-6-8	3.5	2	2	2	2	2	2	2	2	2	2	3	2	2	2	2	2	2	2	2	3	2	2	2	3	3	3	3	3	2	3	3	3	3	5	2	5	5	5	5	5	5	5	5	3	5	5	5	5
DN-101-1011-6-9	2.9	2	4	4	2	4	4	4	4	4	4	2	2	2	5	5	5	5	5	1	1	4	5	5	5	5	3	5	5	5	5	5	5	5	3	2	3	3	3	3	3	3	3	3	3	3	4	4	4
DN-101-1011-6-10	3	2	4	4	2	2	4	2	5	5	5	2	4	4	4	2	2	3	3	2	2	4	5	5	5	5	2	5	5	2	2	5	5	5	3.9	2	2	5	5	5	4	3	3	4	3	2	4	4	4
DN-101-1012-6-11	2.5	4	4	4	4	2	2	2	5	5	5	2	5	5	5	2	2	2	2	1	1	5	5	5	5	5	5	5	5	5	5	5	5	5	3.6	3	2	5	5	4	4	3	3	3	3	2	3	3	3
DN-101-1011-6-12	2.2	4	4	4	4	4	4	4	4	4	4	4	4	4	4	4	4	4	4	4	4	4	4	4	4	4	4	4	4	4	4	4	4	4	2.8	5	3	4	3	3	3	2	2	2	4	3	3	3	3
DN-101-1012-6-13	2.6	4	4	4	4	4	4	4	4	4	4	4	4	4	4	4	4	4	4	1	1	4	4	4	4	4	2	2	2	2	5	5	5	5	3.4	4	3	5	4	4	3	2	2	4	4	2	3	3	3
LCH-64-641-6-1	3.5	2	2	2	2	3	3	3	3	2	2	2	2	2	2	2	2	2	2	2	3	3	3	2	2	3	3	3	3	3	3	3	3	3	5	3	5	5	5	5	5	5	5	5	4	3	3	3	3
LCH-64-641-6-2	3.2	2	2	2	2	3	3	3	2	2	2	2	2	2	2	2	2	2	2	3	3	3	3	3	3	3	4	4	4	4	4	4	4	4	5	3	5	5	5	5	5	5	5	5	4	3	4	4	4
LCH-64-641-6-3	3.2	2	2	2	3	3	3	3	2	2	2	2	2	2	2	2	2	2	2	3	3	3	3	3	3	3	4	4	4	4	4	4	4	4	3	3	4	4	5	5	5	5	5	5	3	3	4	4	4
LCH-64-641-6-4	3.4	2	2	2	2	2	2	2	2	2	2	3	3	3	3	3	3	3	3	3	3	3	2	2	2	2	2	2	2	2	2	2	2	2	3	3	5	5	5	5	5	5	5	5	5	4	4	4	4
LCH-64-641-6-5	2.5	3	3	3	3	4	4	4	4	4	4	4	2	2	2	2	2	2	2	3	3	3	5	5	5	5	5	5	5	5	5	5	5	5	3	3	4	4	4	4	4	5	5	5	3	3	3	3	3
LCH-64-642-6-6	2.3	4	4	4	4	1	1	1	1	1	1	1	5	5	5	1	1	1	5	5	5	5	5	5	5	5	5	5	5	5	5	5	5	5	3	3	5	5	5	5	5	5	5	5	4	4	5	4	3
LCH-64-642-6-7	2.6	4	4	4	4	1	1	1	1	1	1	1	5	5	5	1	1	1	1	5	5	5	2	2	2	2	5	5	5	5	5	5	5	5	3	3	5	5	5	5	5	5	5	5	4	4	5	4	3
LCH-64-642-6-8	2.4	4	4	4	4	4	4	2	2	2	5	5	5	5	2	2	2	2	2	2	2	2	2	3	3	5	5	5	5	5	5	5	5	5	3	2	5	5	5	5	5	5	5	5	5	3	3	3	3
LCH-64-642-6-9	2.2	4	4	4	4	4	1	1	1	1	1	5	4	5	1	1	1	1	4	4	5	5	5	4	5	5	5	4	4	4	5	4	5	5	3	2	5	5	5	5	5	4	4	4	4	4	5	4	3
LCH-64-642-6-10	2	4	4	4	4	4	4	4	4	4	4	4	4	4	4	4	4	4	5	5	5	5	5	4	4	4	4	4	4	4	4	4	4	4	2	5	5	5	5	5	5	5	5	5	3	4	4	4	4
HG-111-1111-6-1	2.9	3	4	2	1	4	3	5	4	5	4	2	3	1	3	4	3	5	4	2	4	3	4	2	5	4	3	4	2	1	2	4	3	5	3.4	2	3	5	4	3	2	3	3	4	3	4	4	4	4
HG-111-1111-6-2	3.2	3	3	2	5	5	1	2	1	1	1	2	3	2	4	2	5	5	5	5	2	1	1	1	2	2	2	2	2	2	3	4	5	3	4	3	4	4	4	4	4	4	4	4	4	3	4	4	4
HG-111-1111-6-3	2.7	3	4	3	2	3	3	4	2	3	5	2	4	3	2	4	3	2	3	4	3	4	3	2	4	3	4	3	2	3	4	3	4	2	3	3	3	2	4	3	4	3	2	3	3	3	4	5	3
HG-111-1111-6-4	2.4	5	4	4	3	2	3	5	3	2	4	5	3	2	4	3	2	3	4	3	2	3	4	5	3	2	4	5	3	2	4	3	2	2	4.3	3	5	4	5	3	4	4	5	4	3	3	3	4	4
HG-111-1112-6-5	2.5	5	4	3	4	5	4	3	4	3	4	3	4	3	4	3	4	3	4	3	4	3	4	3	4	3	4	3	4	3	4	3	4	3	2	5	5	5	4	5	4	3	4	3	3	4	4	3	3
HG-111-1112-6-6	2.7	5	4	5	3	3	2	3	4	5	4	3	2	3	4	3	2	4	5	4	3	2	3	4	5	4	3	4	3	5	3	4	5	3	4.1	3	5	5	4	5	3	4	4	3	4	3	4	4	4
HG-111-1112-6-7	2.9	3	4	4	3	4	3	5	4	3	4	3	3	4	4	3	3	4	5	2	3	2	2	2	3	4	5	3	2	4	3	2	2	3	2	5	5	5	4	5	3	4	3	4	3	4	4	3	3
HG-111-1112-6-8	1.7	5	4	3	2	3	3	2	2	4	4	5	4	3	2	3	4	5	5	5	5	5	5	5	5	5	5	5	5	5	5	5	5	5	2	5	5	5	4	4	3	4	5	3	5	5	4	4	3
HG-111-1112-6-9	2.9	5	3	1	2	4	5	2	4	1	2	1	3	4	2	5	3	3	2	4	3	5	2	4	3	1	2	4	5	4	4	3	5	5	3.1	4	5	2	4	1	3	2	5	3	3	5	4	5	3
HG-111-1112-6-10	2.4	5	4	3	2	3	4	5	4	3	4	3	2	4	5	4	3	3	4	3	2	4	5	3	2	4	3	2	4	5	3	5	4	4	4.1	3	5	5	4	3	4	5	4	3	4	4	3	4	4
HG-111-1112-6-11	3.1	2	3	3	4	4	4	3	2	3	2	2	2	3	4	5	5	4	3	3	4	5	3	4	3	3	4	3	4	3	2	2	2	2	4.1	3	5	5	4	3	4	3	5	4	4	4	4	3	4
HG-111-1112-6-12	2.9	2	3	3	4	5	4	3	2	3	4	3	3	4	4	4	5	3	4	3	4	3	3	3	4	5	5	4	3	2	2	2	3	2	4	2	4	5	4	3	4	3	5	4	4	4	3	3	4
HG-111-1112-6-13	2.9	4	3	4	5	4	3	4	3	4	3	4	3	5	4	3	4	3	4	4	3	2	2	2	3	4	2	5	4	2	2	3	3	4	3.5	5	4	3	4	5	3	2	4	3	4	3	4	4	3
HG-111-1112-6-14	2.9	3	4	3	2	3	4	3	2	4	3	2	4	2	3	4	3	2	4	3	4	3	4	2	3	4	3	2	3	4	3	2	3	4	3	3	3	4	2	3	3	4	2	3	4	3	2	3	4
HG-111-1112-6-15	3.2	3	2	4	3	2	4	5	4	2	1	2	5	3	3	2	2	3	2	4	1	2	2	3	3	2	2	3	1	2	4	2	3	3	3.4	4	3	4	5	3	3	2	4	3	4	3	1	4	5
HG-111-1112-6-16	2.7	4	2	3	3	2	4	3	2	2	3	4	3	2	3	4	3	3	3	3	2	2	3	2	2	3	2	3	4	4	3	4	2	2	3.8	3	4	5	3	4	4	3	3	4	3	3	4	3	3
HG-111-1112-6-17	3.3	4	3	4	3	4	3	3	4	3	4	4	2	2	2	2	3	4	3	2	3	4	2	3	2	4	2	3	4	2	4	3	2	2	3.5	3	4	3	4	3	4	3	3	4	4	3	4	4	4
HG-111-1112-6-18	2.2	4	4	4	4	4	4	4	4	4	4	4	4	4	4	4	4	4	4	4	4	4	4	4	4	4	4	4	4	4	4	4	4	4	3.5	4	4	4	3	4	3	4	3	3	3	3	3	4	4
HG-111-1112-6-19	3.3	2	3	4	3	3	2	2	2	2	4	3	3	3	2	3	4	3	2	3	4	3	2	3	4	3	2	2	2	3	4	3	2	2	3.4	3	4	4	4	4	3	3	2	3	3	3	4	3	4
HG-111-1112-6-20	2.9	4	3	2	3	3	4	4	4	2	2	2	2	2	3	4	3	3	4	4	3	3	4	3	4	3	2	4	3	2	4	3	3	2	3.3	2	4	4	3	3	2	3	4	3	5	3	3	4	4
HG-111-1112-6-21	3.5	2	4	3	4	2	2	2	2	4	3	3	3	2	3	2	4	4	3	2	3	2	2	3	4	4	3	2	3	4	3	2	2	2	3.6	2	4	4	4	3	4	3	4	3	4	4	4	3	3
HG-111-1113-6-22	2.8	4	3	2	3	4	3	4	2	2	4	3	4	3	2	4	4	3	2	2	2	3	4	3	4	3	3	2	3	4	3	2	2	2	3.3	2	4	3	4	3	3	2	3	4	3	3	4	3	4
HG-111-1113-6-23	3	4	3	2	2	2	2	3	2	4	3	2	3	4	4	3	2	2	4	3	4	3	2	3	4	4	3	3	3	2	3	4	3	2	3.4	3	4	4	3	4	2	3	4	3	3	3	4	3	3
HG-111-1113-6-24	3	3	4	3	4	4	3	4	2	2	3	4	2	4	3	3	4	3	2	3	4	3	2	3	4	4	3	4	2	3	3	4	3	2	3.3	4	4	3	2	3	3	4	3	4	4	3	2	3	4
HG-111-1113-6-25	2.9	3	4	3	4	3	2	3	4	4	3	2	3	4	3	4	3	4	3	3	2	2	3	4	3	2	3	4	3	2	3	4	3	4	3.3	4	3	4	3	4	3	2	3	4	3	4	4	3	3
HG-111-1113-6-26	2.9	3	4	3	4	3	2	3	4	3	2	3	4	2	4	3	2	3	4	3	3	2	4	2	4	3	2	3	4	3	4	3	3	3	3	4	3	4	3	2	4	3	2	3	2	3	4	2	3
HG-111-1113-6-27	2.6	3	4	4	3	4	5	4	3	2	2	3	4	5	4	3	2	2	3	4	5	4	3	3	2	2	3	4	5	4	3	3	5	5	2	5	5	5	4	3	4	5	4	3	2	5	4	4	3
HG-111-1113-6-28	2.7	5	4	3	2	3	4	5	4	3	2	3	3	2	4	5	4	3	2	3	5	3	3	3	3	3	3	3	3	2	2	2	2	4	2	5	5	5	4	3	4	5	4	3	2	5	5	3	4
HG-111-1113-6-29	2.5	4	5	4	3	2	2	3	4	5	4	4	5	3	3	2	5	4	5	3	3	3	3	5	5	5	4	5	5	5	5	4	3	5	4.1	4	5	4	5	4	3	5	4	3	5	5	5	3	4
HG-111-1113-6-30	2.9	3	4	3	2	3	4	5	4	3	2	2	3	4	5	4	4	3	3	2	3	2	2	2	2	3	4	5	4	3	2	3	4	3	4.3	5	5	5	4	5	4	3	4	4	5	5	5	3	4
HG-111-1113-6-31	2	3	4	5	4	5	3	2	2	3	4	5	4	4	4	4	4	4	4	4	4	4	4	4	4	4	4	4	4	4	4	4	4	4	2	4	5	5	4	5	3	4	3	4	2	4	3	4	5
HG-111-1113-6-32	1.9	4	3	3	4	4	4	3	4	3	3	5	5	4	4	3	4	3	4	3	4	5	5	3	4	3	5	4	3	5	5	5	4	4	2	2	5	4	5	4	3	4	5	4	3	5	4	4	3
HG-111-1113-6-33	2.4	4	5	5	3	4	3	4	3	5	4	3	4	4	4	4	3	4	3	5	5	3	3	4	5	4	3	4	5	3	5	4	5	3	2	3	5	5	4	5	4	3	3	4	3	5	4	3	3
HG-111-1113-6-34	2.2	3	5	4	3	4	5	3	5	5	4	5	3	4	3	4	3	5	3	3	4	3	3	4	4	4	4	3	4	3	5	5	4	4	3.9	2	3	5	4	3	4	5	3	4	3	4	5	3	4
HG-111-1113-6-35	2.5	3	4	3	4	2	2	4	3	3	3	2	3	5	2	4	4	3	5	3	5	4	4	4	5	5	5	3	4	3	5	5	4	3	4.1	3	5	4	5	3	4	3	4	5	4	3	4	4	4
HG-111-1113-6-36	2.6	3	4	3	5	5	2	4	4	3	4	5	3	5	3	3	2	5	4	2	3	2	3	2	3	5	4	3	5	4	5	5	5	4	2	5	5	4	4	3	5	4	3	5	3	1	3	3	4
HG-111-1113-6-37	2.6	5	5	2	2	4	5	3	2	4	5	2	2	5	3	5	4	3	3	5	4	3	5	3	3	5	2	3	4	3	2	2	3	4	3.8	3	4	3	4	2	3	5	4	5	5	5	4	5	3
HG-111-1113-6-38	2.6	3	5	5	2	4	4	2	4	5	5	5	3	2	2	4	2	5	4	2	5	4	2	5	3	5	4	3	2	2	5	5	2	5	4	3	4	4	4	4	4	4	4	4	3	3	5	3	4
HG-111-1113-6-39	2.3	3	3	3	4	2	5	3	5	2	5	5	4	3	2	4	4	2	3	4	3	5	4	4	2	3	2	5	5	4	3	5	5	5	2	2	4	5	4	3	2	3	5	2	3	3	5	3	4
HG-111-1113-6-40	2.8	3	3	3	2	3	3	4	3	5	3	4	2	3	5	3	3	5	2	2	5	2	2	2	3	2	5	3	3	5	2	5	3	3	2	2	5	3	4	2	3	4	2	5	3	3	4	3	5
HG-111-1113-6-41	2.8	3	3	5	4	3	2	3	5	2	5	4	2	5	5	2	5	2	4	3	2	4	4	5	5	3	4	4	4	2	5	2	3	4	2	2	5	2	4	3	5	1	3	4	3	3	4	4	3
HG-111-1113-6-42	2.7	3	3	4	1	2	2	4	4	3	2	2	3	3	2	4	4	5	1	2	2	4	5	5	3	1	2	3	4	5	2	4	5	5	2	2	2	3	4	2	5	4	5	3	1	5	3	2	4
HG-111-1113-6-43	2.9	2	4	5	5	4	3	3	3	4	2	4	4	5	4	3	2	4	2	2	5	4	3	4	3	4	5	2	4	2	4	2	3	3	2	2	3	5	4	3	4	3	4	5	3	4	3	5	4
HG-111-1113-6-44	2.4	3	4	2	5	2	2	2	5	3	4	5	3	3	2	2	5	2	4	5	4	4	3	5	2	5	2	3	3	5	5	5	3	5	2	2	5	3	4	5	4	3	4	5	5	4	3	5	4
HG-111-1113-6-45	2.9	2	2	2	2	4	3	2	5	3	4	5	3	2	4	2	2	4	4	4	5	3	3	5	5	4	2	5	3	3	4	4	4	3	2	2	2	3	4	5	1	5	4	3	2	5	4	3	3
HG-111-1113-6-46	1.9	3	5	2	5	4	4	2	4	5	2	5	3	3	5	4	4	3	4	4	2	4	5	4	3	4	5	4	2	2	4	4	4	3	3.6	5	5	3	4	2	3	5	4	3	3	5	4	5	3
HG-111-1113-6-47	3	2	3	3	5	5	4	5	4	2	3	2	4	4	2	3	3	4	2	4	5	3	2	3	4	3	3	4	5	5	5	4	4	3	2	2	3	5	4	5	4	3	4	5	3	3	5	3	4
HG-111-1113-6-48	2.1	3	4	4	3	2	2	4	3	3	5	4	3	5	5	4	4	5	2	3	4	4	5	2	4	5	4	4	2	2	4	5	2	3	2	2	3	5	4	3	4	5	4	3	5	3	4	3	5
HG-111-1113-6-49	2.6	3	3	5	3	3	4	3	4	2	3	2	4	5	3	4	3	2	4	4	2	4	5	3	2	2	3	3	3	4	5	2	4	4	2	2	3	5	4	3	2	4	3	5	3	3	4	4	5
HG-111-1113-6-50	2.8	3	4	5	5	2	2	4	5	3	5	4	3	3	4	4	2	4	2	3	2	4	2	3	2	4	3	3	5	5	3	3	4	2	2	2	3	5	4	2	3	2	5	3	3	3	5	3	4
HG-111-1113-6-51	2.6	5	4	5	2	4	4	2	2	4	2	4	4	5	5	2	2	2	2	4	4	2	3	2	3	3	3	4	5	4	3	3	4	3	2	2	3	5	4	2	3	5	4	3	3	3	5	5	3
HG-111-1113-6-52	3	2	5	4	5	4	2	2	4	3	5	5	2	2	5	4	2	5	5	4	4	5	2	3	3	3	2	2	4	3	5	3	4	2	2	2	5	3	4	2	3	4	2	5	3	3	5	5	4
HG-111-1113-6-53	2.1	5	3	2	3	2	2	5	5	5	5	5	4	5	5	4	3	3	4	4	5	5	4	2	4	5	3	5	4	2	4	4	4	5	2	2	3	5	4	2	3	5	4	3	3	3	5	4	4
HG-111-1113-6-54	2.4	4	2	3	3	2	3	3	4	4	2	5	5	2	5	3	4	5	2	3	4	3	5	5	3	2	2	5	3	2	4	3	5	5	2	2	3	5	4	2	5	3	4	3	3	3	5	3	4
HG-111-1113-6-55	3.1	3	5	3	5	5	2	2	2	2	4	5	4	4	4	2	3	2	4	2	2	3	3	2	4	3	2	3	5	2	4	2	3	3	2	2	3	2	4	3	2	4	5	3	3	3	4	5	3
HG-111-1113-6-56	3	4	5	5	2	3	3	4	5	4	4	2	2	2	2	5	2	3	4	3	2	5	3	4	5	4	3	2	3	4	3	2	4	5	2	2	3	5	4	2	3	2	4	3	3	3	4	3	5
HG-111-1113-6-57	2	2	3	3	5	3	2	4	3	4	4	5	5	4	5	4	3	5	2	3	2	5	5	3	5	2	5	4	3	5	2	5	2	4	2	2	3	5	4	3	2	4	3	2	3	3	4	5	3
HG-111-1113-6-58	1.9	3	5	3	2	2	4	5	5	3	3	5	4	3	3	4	5	2	4	4	3	3	5	2	2	2	5	3	4	2	2	5	3	3	2	2	3	2	4	5	2	3	4	2	3	3	4	3	5
HG-111-1113-6-59	2.6	3	5	3	4	3	4	2	4	3	5	2	4	3	3	4	2	3	4	5	4	2	4	2	3	3	2	5	3	3	4	4	2	5	2	2	4	5	4	3	2	3	2	3	2	3	4	3	5
HG-111-1113-6-60	2.5	2	5	5	3	4	3	5	3	5	2	2	5	5	5	3	5	2	3	4	2	3	3	2	2	5	5	5	4	5	3	5	3	3	2	2	2	5	4	4	4	5	3	4	2	3	2	3	3
HG-111-1113-6-61	2.4	2	4	5	3	4	5	4	3	5	3	5	4	2	2	4	3	2	5	2	3	3	4	3	5	3	5	4	3	2	4	4	3	4	3.9	2	2	5	4	4	4	4	3	5	2	3	3	3	3
HG-111-1113-6-62	2.6	3	4	4	2	3	3	4	2	2	5	3	5	5	3	5	3	3	4	4	2	4	2	4	5	5	3	2	5	2	4	3	5	3	2.9	4	1	4	4	3	3	3	2	3	5	2	2	4	3
HG-111-1113-6-63	3.1	2	4	4	2	5	3	4	3	5	3	4	2	4	4	3	4	3	2	5	4	2	3	4	2	4	2	2	3	3	2	2	5	2	2	2	5	5	4	3	4	5	4	3	3	5	4	4	3
LC-72-721-6-504	3.7	2	1	1	1	1	1	1	2	2	1	2	1	1	1	2	2	2	1	2	2	3	2	1	1	3	2	2	2	2	5	4	4	4	2	3	3	3	3	3	3	2	2	2	3	2	3	4	2
LC-72-721-6-505	3.7	3	2	3	2	2	2	2	2	2	2	2	3	2	2	2	2	2	2	2	3	2	2	2	2	2	2	2	2	3	2	2	2	2	2	5	5	4	4	4	5	4	4	5	4	4	4	5	4
LC-72-721-6-506	2.7	3	3	3	3	3	3	3	3	3	3	3	3	3	4	4	4	4	4	4	4	4	4	4	4	2	2	2	2	4	4	4	4	4	3	3	3	3	3	3	3	3	3	3	4	3	3	3	3
LC-72-721-6-507	2.8	3	3	3	3	4	4	4	4	4	4	4	4	4	4	3	3	3	3	3	3	3	3	3	3	3	3	3	3	3	3	3	3	3	5	3	4	4	4	4	4	4	4	4	4	3	3	3	3
LC-72-721-6-508	3.4	2	2	1	2	1	1	1	2	2	1	4	1	2	2	1	4	1	2	2	3	3	3	2	4	5	4	2	2	3	2	3	4	5	5	3	3	3	3	3	2	2	3	2	3	3	3	3	2
LC-72-721-6-509	3.4	1	2	2	3	3	2	3	2	2	3	3	2	2	2	3	3	3	3	3	3	3	3	3	3	2	3	3	3	2	2	2	3	2	2	3	4	4	4	5	4	5	4	5	2	4	4	5	4
LC-72-721-6-510	2.9	2	2	2	2	2	2	2	2	2	2	2	3	3	3	3	3	3	3	3	3	3	3	5	5	5	5	4	4	4	4	4	4	4	4	3	4	4	4	4	4	4	4	4	3	2	2	2	2
LC-72-721-6-511	3.4	4	4	4	5	4	2	2	2	2	2	2	2	2	2	3	2	2	2	2	2	2	2	2	2	2	2	2	2	2	2	3	2	2	2	3	4	5	5	4	5	4	5	4	4	4	4	4	4
LC-72-721-6-512	3.8	2	1	2	5	2	2	2	2	1	1	1	1	1	1	2	2	1	1	1	2	2	2	2	1	2	2	2	4	1	1	5	4	4	2	3	3	4	4	3	3	3	4	3	2	3	4	3	4
LC-72-721-6-513	3	3	3	3	3	3	3	3	3	3	3	3	3	3	3	3	3	3	3	3	3	3	3	3	3	3	3	3	3	3	3	3	3	3	4	5	4	4	4	4	4	4	4	4	2	2	4	4	5
LC-72-721-6-514	3.3	3	3	3	3	2	2	2	2	2	2	2	2	3	2	3	2	2	2	2	2	3	3	3	3	4	4	3	2	3	4	2	3	2	2	2	4	3	3	3	3	4	4	4	3	4	4	4	3
LC-72-721-6-515	3.1	2	2	2	2	4	4	4	3	3	3	3	3	3	3	3	3	3	3	3	3	3	3	3	3	3	3	3	3	3	3	3	3	3	2	2	3	3	3	3	3	3	3	2	3	2	2	3	3
LC-72-721-6-516	2.2	4	4	4	4	4	4	4	4	4	4	4	4	4	4	4	4	4	4	4	4	4	4	4	4	4	4	4	4	4	4	4	4	4	5	5	3	3	3	3	3	3	3	3	3	3	3	3	3
LC-72-721-6-517	3.9	2	2	2	2	3	3	3	3	3	3	2	2	2	2	2	2	2	2	1	1	1	2	2	2	2	2	2	2	2	2	2	2	2	3	4	4	4	5	5	4	3	3	3	3	3	4	4	4
LC-72-721-6-518	3.2	2	2	2	3	2	2	3	2	2	2	3	1	1	2	2	2	2	2	3	3	2	2	3	3	3	4	4	3	4	2	5	5	5	2	4	3	4	4	4	3	2	2	3	2	2	4	4	4
LC-72-721-6-519	4.2	3	2	2	2	2	2	2	2	2	2	2	2	2	2	2	1	1	1	1	1	1	1	1	1	1	1	1	1	1	1	1	1	1	4	5	5	4	4	5	3	3	4	4	2	1	2	4	4
LC-72-721-6-520	2	4	5	4	3	4	4	4	5	4	4	4	5	4	3	4	4	5	4	4	4	5	4	5	4	5	4	3	4	4	5	5	5	5	3.5	3	3	4	3	3	3	3	4	5	4	4	5	4	5
LC-72-721-6-521	3.2	2	2	2	2	2	2	2	2	2	2	2	2	2	2	2	2	2	2	2	2	2	4	4	4	4	4	4	4	4	4	4	4	4	3	4	3	3	3	4	4	4	4	3	3	3	3	3	3
LC-72-721-6-522	3.8	2	1	2	1	1	1	1	1	2	2	2	2	2	2	2	2	2	2	2	2	2	2	2	2	2	2	2	2	2	2	2	2	2	3	4	5	5	5	5	5	5	5	5	4	1	4	4	4
LC-72-721-6-523	4.3	2	2	2	2	2	2	2	2	2	2	1	1	1	1	1	1	1	1	1	1	1	1	1	1	1	1	3	3	3	3	3	4	4	3	4	4	4	4	4	4	4	4	4	4	1	4	4	3
LC-72-721-6-549	2.8	2	2	2	2	2	2	2	2	5	5	2	5	5	5	5	2	2	2	2	2	2	5	5	5	5	3	4	5	5	5	2	5	5	3	4	5	5	4	5	5	3	3	4	2	2	4	5	5
LC-72-721-6-550	2.7	3	3	2	2	2	2	2	5	5	5	5	2	2	2	2	2	2	2	3	3	2	4	4	4	4	4	4	4	4	4	4	4	4	3	4	4	4	4	4	4	4	3	3	4	2	2	5	5
LC-72-721-6-551	2.6	3	2	2	2	2	2	2	5	5	5	2	2	2	2	2	1	1	1	5	5	5	5	5	5	5	5	5	5	5	5	5	5	5	2	5	4	4	4	4	4	4	4	4	5	1	5	5	5
LC-72-721-6-552	2.3	2	2	2	2	2	2	2	2	2	2	3	3	5	5	5	5	3	3	3	3	5	5	5	5	5	5	5	5	5	5	5	5	5	2	4	3	3	3	3	3	2	1	2	3	3	3	4	4
LC-71-713-6-553	2.9	3	2	2	2	2	2	2	2	2	2	2	2	2	2	2	2	2	2	2	5	5	5	5	5	5	5	5	5	5	5	5	5	5	2	5	5	5	5	5	5	5	5	5	4	4	4	5	5
LC-71-713-6-554	2.8	2	2	2	2	2	2	2	3	3	3	2	2	2	2	2	2	2	2	3	3	2	5	5	5	5	5	5	5	5	5	5	5	5	2.8	4	3	3	3	3	3	3	2	2	4	4	3	5	5
LC-71-713-6-555	2.8	3	3	3	3	3	3	3	3	3	3	3	3	3	3	2	2	2	2	3	3	3	4	4	4	4	4	4	4	4	4	4	4	4	3	4	3	3	3	3	3	3	3	3	4	4	2	4	4
LC-71-713-6-556	2.2	2	2	2	2	3	3	3	3	2	3	5	3	2	2	2	2	2	2	5	5	5	5	5	5	5	5	5	5	5	5	5	5	5	3	4	3	3	3	3	3	3	3	3	4	4	4	4	4
LC-71-713-6-557	2.6	2	2	2	2	2	2	2	2	3	3	3	4	3	3	4	4	4	3	3	4	4	4	4	3	3	3	5	5	5	2	5	5	5	3	4	3	3	3	3	3	3	3	3	4	4	4	4	4
LC-71-713-6-558	2.6	2	2	1	2	2	2	2	2	2	2	5	5	2	2	2	2	2	2	2	1	2	2	5	5	2	5	5	5	5	5	5	5	5	3	4	3	3	3	3	3	3	3	3	4	3	3	4	4
LC-71-711-6-559	3.2	3	1	2	2	2	1	1	2	2	2	4	4	2	2	2	2	2	2	2	2	2	2	5	5	5	2	5	5	4	2	5	5	5	4	5	4	4	4	4	4	4	4	4	4	4	3	4	3
LC-71-711-6-560	1.9	5	5	5	5	5	5	5	5	5	5	5	5	5	5	2	2	2	2	4	4	4	4	4	4	4	5	5	5	5	5	5	5	5	3	5	3	3	3	3	3	3	3	3	4	3	3	4	4
LC-71-711-6-561	1.9	4	4	4	4	4	5	5	5	5	5	5	5	5	2	1	1	1	2	5	5	5	5	5	5	5	5	5	5	5	5	5	5	5	3.5	4	4	4	4	4	3	3	3	3	4	3	3	4	4
LC-71-711-6-562	3.9	1	1	1	2	2	2	2	2	2	2	2	2	2	2	2	2	2	2	2	2	2	2	2	2	2	2	2	2	2	2	2	2	2	2	4	3	3	4	4	4	4	4	4	5	4	4	4	4
LC-71-711-6-563	2.8	3	3	3	3	3	2	2	5	5	5	5	2	2	2	2	2	2	2	2	2	2	2	2	2	2	5	5	5	5	5	5	5	5	2	4	3	3	3	3	3	3	3	3	3	4	4	4	4
LC-71-715-6-564	2.3	4	4	4	4	4	4	4	4	4	4	5	4	5	4	2	2	2	2	4	4	4	4	4	4	4	4	4	4	4	4	4	4	4	2	5	3	3	3	3	3	3	3	3	4	3	3	3	3
LC-71-715-6-565	2.2	4	4	4	4	4	5	5	5	5	5	5	5	5	5	2	2	2	2	4	4	4	4	4	4	4	4	4	4	4	4	4	4	4	2	5	5	3	3	3	3	3	3	3	4	4	4	4	4
LC-71-715-6-566	2.4	5	5	5	5	5	5	5	5	5	5	5	5	5	5	1	1	1	1	2	2	2	4	4	4	4	4	4	4	4	4	4	4	4	2	5	3	3	3	3	2	2	3	2	5	4	4	4	4
LC-71-711-6-567	3.4	1	1	1	2	2	1	1	2	2	2	1	2	2	2	2	1	1	1	2	2	2	2	1	1	1	5	5	1	2	5	5	5	5	3	4	3	3	3	3	3	3	3	3	4	4	4	4	4
LC-71-714-6-568	2.9	2	2	2	2	2	2	2	3	3	3	4	3	3	3	1	1	1	1	3	3	3	3	3	3	1	4	4	4	2	5	5	5	5	2	4	5	5	5	5	5	4	4	4	4	5	5	5	5
LC-71-715-6-569	2.1	2	5	5	5	5	5	5	5	5	5	5	5	5	5	2	2	2	2	2	2	2	4	5	5	5	5	5	5	5	5	5	5	5	2	4	3	3	3	2	2	2	2	2	4	4	5	5	5
LC-71-715-6-570	2.7	4	4	4	4	4	4	4	4	4	4	4	4	4	4	1	1	1	1	2	2	4	2	4	4	2	5	5	5	2	5	5	5	5	2	5	4	4	4	4	4	4	4	4	5	5	5	5	5
LC-71-716-6-571	2.6	2	5	5	5	5	5	5	5	5	5	5	5	5	5	1	1	1	1	1	1	1	1	5	5	5	5	1	2	5	5	5	1	5	2	4	4	4	4	4	4	4	4	4	4	4	4	5	4
LC-71-711-6-572	3.2	2	2	2	2	2	2	2	3	3	3	2	2	2	2	2	2	2	2	2	2	2	2	5	5	5	5	5	5	5	5	5	5	5	3.3	4	3	3	3	4	4	3	3	3	4	4	4	5	4
LC-71-711-6-573	2.4	3	3	3	3	3	3	3	3	3	3	4	4	2	2	2	2	2	2	2	1	3	5	5	5	2	5	5	5	2	5	5	5	5	2	5	3	3	4	4	4	3	3	3	4	5	5	5	5
LC-71-715-6-574	2.9	1	1	1	2	2	2	2	2	2	2	4	4	2	2	2	2	2	2	2	2	2	2	5	5	5	5	5	5	5	5	5	5	5	3	4	3	3	3	3	3	3	3	3	3	3	4	4	4
LC-71-715-6-575	4.1	1	1	1	1	1	1	1	5	5	5	1	2	2	2	2	1	2	2	2	2	2	2	1	2	2	2	3	2	2	2	1	1	1	3	5	3	3	3	3	3	3	3	3	5	3	3	3	3
LC-71-711-6-576	2.6	2	2	2	2	2	2	2	3	3	3	4	4	2	2	2	2	2	2	2	1	2	4	4	4	2	5	5	5	5	5	5	5	5	2	5	3	4	4	4	5	5	5	4	4	3	3	3	3
LC-71-711-6-577	2.9	2	2	2	2	2	2	2	2	3	3	3	4	4	2	2	2	2	2	2	2	2	2	4	5	5	5	5	5	5	5	5	5	5	3	5	4	4	4	4	3	4	3	3	4	4	4	3	3
LC-71-711-6-578	3.8	2	2	2	2	2	3	2	2	2	2	2	2	2	2	2	2	2	2	2	2	2	2	2	2	2	2	2	2	2	2	2	2	2	2	4	4	4	4	4	4	4	4	4	4	3	3	1	2
LC-71-715-6-579	2.8	2	2	2	2	3	3	3	3	3	3	4	3	3	3	3	2	2	2	2	3	3	4	4	4	4	4	4	4	4	4	4	4	4	3.1	4	4	3	3	3	3	3	3	3	4	4	4	4	4
LC-71-711-6-580	3.2	2	2	2	2	2	2	2	2	2	2	2	2	2	2	2	2	2	2	2	2	2	2	2	2	2	5	5	5	5	5	5	5	5	3.6	4	4	4	3	3	3	4	4	4	3	3	3	4	3
LC-71-715-6-581	1.4	5	5	5	5	5	5	5	5	5	5	5	5	5	5	5	5	5	5	5	5	5	5	5	5	5	5	5	5	5	5	5	5	5	5	5	4	4	4	4	4	4	4	4	4	5	5	5	5
LC-71-715-6-582	2.6	3	3	3	3	2	2	2	3	3	3	4	3	3	3	3	2	2	2	3	3	3	4	4	4	4	4	4	4	4	4	4	4	4	3	5	3	3	3	3	3	3	3	3	5	4	5	5	5
LC-71-711-6-583	3.3	2	2	2	2	3	2	2	3	3	3	3	2	2	2	2	2	2	2	1	1	2	4	4	4	2	2	5	2	2	5	5	5	2	2	5	4	4	4	4	4	4	4	4	4	3	3	4	4
CB-121-1211-6-1	3.5	2	2	3	1	3	3	3	3	3	2	1	1	1	3	3	3	1	1	1	1	5	5	3	4	2	2	5	4	1	4	4	4	5	2	4	5	5	5	4	3	3	3	4	5	3	4	5	4
CB-121-1211-6-2	3.2	3	3	2	1	2	2	4	4	3	2	1	1	1	3	3	3	1	1	1	1	3	4	5	4	4	5	5	5	1	5	4	4	4	2	4	3	3	4	4	3	3	3	3	5	3	4	5	5
CB-121-1211-6-3	2.6	5	5	2	2	4	4	4	4	2	1	1	1	1	2	4	4	1	2	5	5	4	5	5	4	2	3	3	2	1	4	4	4	5	2	4	4	4	3	3	5	3	3	3	5	3	3	4	4
CB-121-1211-6-4	3.4	1	1	3	1	3	3	4	4	2	5	1	1	1	3	4	5	1	1	1	1	5	5	4	4	2	4	4	3	1	2	3	4	3	2	4	5	5	5	4	3	3	3	3	5	1	4	5	4
CB-121-1211-6-5	3	2	2	4	2	3	3	4	4	2	2	1	3	3	2	4	4	1	1	3	3	3	3	2	4	1	3	3	3	1	3	5	5	5	2	3	4	4	5	4	3	3	3	3	5	2	4	5	4
CB-121-1211-6-6	3.1	3	2	3	3	3	2	2	3	3	2	1	3	3	2	4	4	2	1	3	3	3	3	3	4	4	3	2	2	1	3	3	5	5	2	4	3	4	4	4	5	3	4	4	4	3	2	4	4
CB-121-1211-6-7	2.7	2	2	3	3	3	1	2	2	2	3	2	3	3	3	4	4	2	2	4	4	4	4	4	4	4	4	3	1	1	4	4	4	5	2	4	3	4	4	4	3	3	3	4	4	2	3	4	4
CB-121-1211-6-8	3	2	4	5	4	5	2	3	2	4	4	5	2	5	4	3	2	5	5	5	3	2	3	5	2	5	2	4	4	5	5	2	5	3	2	3	4	4	3	4	5	2	3	3	4	2	3	4	4
CB-121-1211-6-9	2.6	3	4	5	4	3	2	5	5	5	5	5	2	5	4	5	4	3	4	5	5	4	2	2	5	3	3	5	5	5	2	3	4	2	2	4	5	5	5	4	3	3	3	3	5	3	4	4	4
CB-121-1211-6-10	2.4	4	4	3	4	4	2	4	2	3	2	5	4	3	3	2	5	2	3	5	4	4	3	5	4	4	3	3	4	2	4	4	3	3	3	4	4	3	4	4	3	4	3	3	5	2	4	5	4
CB-121-1211-6-11	2.8	5	2	5	2	2	4	2	3	5	5	2	4	5	2	2	4	2	3	3	3	5	2	3	5	3	3	5	3	4	4	5	3	2	3	5	3	4	3	3	5	2	3	3	4	2	4	5	4
CB-121-1211-6-12	2.7	3	5	3	5	3	2	3	3	4	2	5	4	2	5	2	5	3	5	3	4	3	4	2	5	5	2	2	2	5	2	4	4	5	3	4	3	4	3	3	5	4	4	3	5	2	3	5	5
CB-121-1211-6-13	3.3	2	3	3	2	2	5	3	5	4	5	2	3	2	2	3	5	5	3	3	3	2	2	5	3	5	2	5	3	2	4	4	4	4	3	4	3	4	3	3	4	3	4	3	4	2	4	4	3
CB-121-1211-6-14	2.5	3	5	3	3	2	5	5	3	2	2	4	3	4	5	5	2	4	4	4	3	3	2	4	3	2	4	5	5	5	3	4	2	4	2	4	3	4	3	3	5	3	4	3	5	2	4	5	5
CB-121-1211-6-15	2.6	3	2	4	5	5	3	2	2	5	2	3	4	4	5	3	3	5	2	5	4	4	5	2	5	3	2	2	4	2	2	3	2	4	5	4	3	4	3	3	5	3	4	3	5	2	4	5	4
CB-121-1211-6-16	3.2	2	5	5	4	3	5	2	5	5	2	2	2	5	3	4	2	2	4	3	3	3	2	4	4	4	2	2	3	4	3	5	5	4	2	5	3	4	2	4	5	3	4	3	4	2	3	3	4
CB-121-1211-6-17	2.3	5	2	4	3	2	4	5	4	2	3	2	5	5	5	5	4	2	4	5	3	5	3	5	3	5	3	2	3	3	4	3	4	5	2	5	5	4	4	5	4	3	3	3	5	2	5	5	5
CB-121-1211-6-18	2.8	2	3	2	5	3	3	3	4	3	5	2	4	5	5	4	3	2	4	4	2	2	2	3	4	5	4	4	4	5	3	4	5	5	2	4	4	4	3	3	5	2	3	4	5	2	3	4	4
CB-121-1211-6-19	2.3	3	4	3	3	5	2	2	5	4	3	5	5	3	3	5	2	2	5	3	5	3	4	5	3	2	4	3	2	4	3	2	5	3	5	3	4	4	5	5	3	3	3	3	4	2	3	5	4
CB-121-1211-6-20	2.9	2	4	4	5	3	5	2	5	2	4	3	3	4	5	2	5	3	3	3	2	4	3	2	4	3	5	4	2	4	5	4	2	2	2	4	5	5	4	3	3	3	3	3	4	3	4	5	4
CB-121-1211-6-21	3	3	4	3	3	2	4	3	5	4	4	2	4	2	3	4	3	4	5	3	2	4	2	4	3	4	3	2	4	2	5	3	2	4	2	4	4	4	4	3	3	4	4	4	4	2	4	4	4
CB-121-1212-6-1	3.1	2	2	5	2	2	2	2	2	2	1	1	2	2	3	4	4	1	2	4	5	4	4	4	3	1	2	2	1	1	5	4	4	5	3	4	3	4	3	3	5	2	2	2	5	3	4	4	4
CB-121-1212-6-2	3	2	2	2	2	2	1	2	3	3	2	1	2	2	3	3	3	2	2	3	3	4	4	2	5	1	5	5	1	1	2	4	4	5	2	3	4	4	3	3	5	3	3	3	5	2	3	4	4
CB-121-1212-6-3	2.7	2	2	5	2	2	2	3	3	3	2	2	3	3	3	4	4	2	2	4	4	4	4	3	4	2	4	4	1	1	2	4	4	5	2	5	4	4	3	3	4	4	3	3	4	2	4	5	4
CB-121-1212-6-4	3	2	2	3	1	1	1	2	2	2	2	1	2	2	3	3	3	1	2	4	4	4	4	3	2	1	4	4	3	1	2	4	4	4	2	3	3	4	4	3	5	3	3	3	5	2	3	4	4
CB-121-1212-6-5	3.2	2	2	3	2	2	2	2	2	2	1	1	2	2	3	4	4	1	2	3	4	4	4	3	3	2	2	4	1	1	2	4	5	4	2	4	4	4	3	3	4	2	4	2	4	2	3	4	4
CB-121-1212-6-6	2.7	1	1	2	1	1	1	2	3	3	1	1	2	2	5	5	4	1	2	5	4	4	4	3	1	1	5	1	1	3	4	4	5	5	3	4	3	4	3	2	5	2	3	2	5	2	3	4	4
CB-121-1212-6-7	2.3	2	3	4	5	3	5	4	5	4	5	5	5	5	5	4	2	5	3	4	2	5	3	3	5	2	3	4	3	4	5	5	3	3	3.4	4	3	4	3	4	5	2	3	3	4	1	4	5	4
CB-121-1212-6-8	2.4	5	3	2	2	3	2	3	4	2	4	2	4	3	4	3	2	4	2	5	2	4	2	4	4	4	5	3	4	4	5	4	5	5	3.3	5	3	4	3	3	5	2	3	3	4	3	3	4	4
CB-121-1212-6-9	1.8	5	5	2	4	5	5	5	3	4	2	5	5	2	5	4	4	5	4	4	4	5	5	4	3	2	3	2	3	2	3	5	4	2	3	4	4	3	3	5	3	3	3	3	3	3	4	4	4
CB-121-1212-6-10	2.4	5	3	3	5	3	3	5	3	5	3	4	3	4	5	4	5	3	5	2	4	2	2	5	2	4	5	2	5	3	2	5	5	2	3	4	3	4	3	3	4	3	3	3	4	3	3	4	4
CB-121-1212-6-11	2.9	2	3	5	2	2	5	2	4	4	5	2	4	2	2	2	5	3	3	3	4	2	4	3	2	3	5	3	4	2	2	3	3	2	3	4	3	4	3	3	4	3	3	3	4	3	3	4	4
CB-121-1212-6-12	2.8	5	2	3	4	4	5	3	2	3	3	5	3	3	3	3	4	4	5	2	3	3	2	5	4	5	4	2	5	5	5	2	5	4	3	3	3	4	3	3	5	3	3	2	5	2	4	4	4
CB-121-1212-6-13	2	2	4	5	5	5	4	3	5	5	2	5	5	5	5	5	2	3	5	3	3	5	5	2	4	4	4	5	3	4	3	5	4	3	2	4	4	4	4	4	3	3	3	4	5	2	3	4	4
CB-121-1212-6-14	2.2	4	5	2	5	4	4	5	3	5	3	4	5	5	4	5	5	2	4	2	5	3	5	5	4	5	5	3	2	3	4	2	4	4	3	5	3	4	3	3	5	2	3	3	4	2	4	5	4
CB-121-1212-6-15	2.6	3	2	5	5	5	3	3	5	4	5	5	2	2	4	2	3	3	5	5	3	5	4	5	3	5	3	2	2	5	2	4	5	3	2	4	4	4	3	4	4	4	4	3	4	2	3	4	4
CB-121-1212-6-16	2.1	4	2	4	4	4	3	3	2	2	4	5	2	3	2	5	2	2	4	5	5	2	4	4	5	3	5	4	3	3	2	3	4	5	3	4	3	4	4	4	3	2	2	2	4	2	3	4	4
CB-121-1212-6-17	2.7	3	3	2	3	4	2	2	5	2	5	5	4	2	2	2	4	3	5	5	3	2	2	3	4	2	3	5	5	5	4	3	4	4	2	4	3	4	3	3	5	2	3	2	4	3	4	4	4
CB-121-1212-6-18	2.7	5	5	5	1	2	2	4	4	4	1	1	3	3	2	2	4	1	2	5	5	4	4	4	3	1	3	3	5	1	2	4	4	5	2	4	3	4	2	3	5	2	3	3	4	3	4	4	4
CB-121-1212-6-19	2.7	2	2	5	1	1	1	2	5	5	1	1	2	2	5	5	4	1	2	5	5	4	4	4	3	1	4	4	4	3	1	4	4	3	2	5	3	4	3	3	5	3	3	3	5	2	3	4	4
CB-121-1212-6-20	3.1	2	2	5	2	2	2	2	2	2	1	1	2	2	3	4	4	1	2	4	5	5	4	4	4	3	1	2	2	4	1	5	5	5	2	4	3	4	3	3	5	2	2	2	5	3	4	4	4
CB-121-1212-6-21	3	3	3	5	2	2	1	2	3	3	1	1	2	2	3	4	4	1	1	5	5	4	4	2	3	1	1	5	2	1	4	4	4	5	3.3	5	3	4	3	3	5	2	3	3	4	2	4	5	4
[truncated: 7 more columns]
